# Supplementary material for: Structure of the cohesin loader Scc2
Source: Nat Commun. 2017 Jan 6;8:13952. doi: 10.1038/ncomms13952 (PMC5227109; doi:10.1038/ncomms13952)
Supplement: Supplementary Data 1 — Full list of protein-protein crosslinks identified by mass spectrometry [file ncomms13952-s2.xlsx]

## Sheet: Inter-Protein
Id	Protein1	Protein2	Type	XLType	AbsPos1	AbsPos2	deltaAA	Structure-based distance between Cα (Å)	PDB used to calculate distance	Equivalent human inter-molecular crosslinks (Huis in't Veld 2014)	Number	Protein1	Protein2	AbsPos1	AbsPos2
VYSKQATFLLTDIKDTLTK-MEETEQKK-a4-b7	Scc1	Smc3	xlink	inter-protein xl	84	192	108	10.4	4UX3	ETEGKR-AKYLLADCNEAFIK-a5-b2	27	Smc3	Scc1	185	72
QATFLLTDIKDTLTK-MEETEQKK-a10-b7	Scc1	Smc3	xlink	inter-protein xl	94	192	98	12.9	4UX3	EKINELLK-IKMAFRPGVVDLPEENR-a2-b2	28	Smc3	Scc1	188	86
VYSKQATFLLTDIKDTLTK-NKQLPAK-a4-b2	Scc1	Scc2	xlink	inter-protein xl	84	1454	1370
VSLPFDKTIFTSADDGR-GCVIKIMPR-a7-b5	Scc2	Scc4	xlink	inter-protein xl	48	281	233
DKNIPGR-QITSVKQ-a2-b6	Scc2	Scc4	xlink	inter-protein xl	8	623	615
KHVKDT-NYDKFK-a4-b4	Scc2	Smc1	xlink	inter-protein xl	1491	377	1114
SSLKMGLDDSMLR-FKLNENDLK-a4-b2	Scc2	Smc1	xlink	inter-protein xl	269	379	110
SSLKMGLDDSMLR-LKASLK-a4-b2	Scc2	Smc3	xlink	inter-protein xl	269	180	89
IVDDTIMENPEPNKK-GKINNEMK-a14-b2	Scc3	Smc1	xlink	inter-protein xl	1071	269	802
TKCTLSVLEDSK-NEAEKER-a2-b5	Scc4	Scc2	xlink	inter-protein xl	57	81	24	20.5	4XDN
GAVVTTESPKLGPSPGYVR-GLNDSINIEKK-a10-b10	Scc4	Scc2	xlink	inter-protein xl	389	132	257
LEALVKQITSVKQ-DKNIPGR-a6-b2	Scc4	Scc2	xlink	inter-protein xl	617	8	609	10.4	4XDN
QITSVKQ-ITELKK-a6-b5	Scc4	Smc1	xlink	inter-protein xl	623	764	141
NFFDTNKQSLVTNEGK-KDLAER-a7-b1	Scc4	Smc3	xlink	inter-protein xl	267	1010	743
LEALVKQITSVK-KGEYARFK-a6-b1	Scc4	Smc3	xlink	inter-protein xl	617	387	230
GAVVTTESPKLGPSPGYVR-KELSEEKEVIFTDVLK-a10-b7	Scc4	Scc1	xlink	inter-protein xl	389	500	111
TYKEGINK-KIHNGR-a3-b1	Smc1	Scc1	xlink	inter-protein xl	214	394	180
SATESIKNR-LCGTGKK-a7-b6	Smc1	Scc2	xlink	inter-protein xl	201	1324	1123
KKLDDLENTK-LKGLMK-a2-b2	Smc1	Scc3	xlink	inter-protein xl	766	1028	262
SNILKDLIYR-LSKILPR-a5-b3	Smc1	Smc3	xlink	inter-protein xl	63	354	291
EGINKNEEYR-LDNFQKSVEK-a5-b6	Smc1	Smc3	xlink	inter-protein xl	219	931	712			LKDEVVR-KLEQCNTELKK-a2-b10	1	Smc1	Smc3	213	977
VSLNEKNALHTER-LTNVNVKIK-a6-b7	Smc1	Smc3	xlink	inter-protein xl	460	316	144
QSELNSSEDILEDMNSNLQVLKR-KLDNFQK-a22-b1	Smc1	Smc3	xlink	inter-protein xl	920	925	5
DGIKEDIEK-SVEKTMIK-a4-b4	Smc1	Smc3	xlink	inter-protein xl	927	935	8
NATDLQQAKLR-LDYIFKDK-a9-b6	Smc3	Smc1	xlink	inter-protein xl	300	303	3			RPQYIKAK-AKDLQDELAGNSEQR-a6-b2	4	Smc1	Smc3	300	310
LTNVNVKIK-VPQQAAGKR-a7-b8	Smc3	Smc1	xlink	inter-protein xl	316	324	8			KLEAAKK-TKLELKAK-a1-b6	8	Smc1	Smc3	311	308
GQLEDFDSELIHLKQK-VSLNEKNALHTER-a14-b6	Smc3	Smc1	xlink	inter-protein xl	469	460	9			RIEKLEEYITTSK-KYYEVK-a4-b1	11	Smc1	Smc3	437	454
GVLTGGYLDQHKR-ETMKER-a12-b4	Smc3	Smc1	xlink	inter-protein xl	681	511	170
EIESLIAEETNNKK-SKSSFVK-a13-b2	Smc3	Smc1	xlink	inter-protein xl	909	281	628			EQQQIEKEIK-TEAGIKELQK-a7-b6	3	Smc1	Smc3	282	895
LLEKANNQQR-SKSSFVK-a4-b2	Smc3	Smc1	xlink	inter-protein xl	914	281	633			EQQQIEKEIK-TEAGIKELQK-a7-b6	3	Smc1	Smc3	282	895

## Sheet: Intra-Protein
Id	Protein1	Protein2	Type	XLType	AbsPos1	AbsPos2	deltaAA	Structure-based distance between Cα (Å)	PDB used to calculate distance	Comments
AIVQMAKILR-KELSEEK-a7-b1	Scc1	Scc1	xlink	intra-protein xl	490	494	4
EVIFTDVLKSQANTEPENITK-KELSEEK-a9-b1	Scc1	Scc1	xlink	intra-protein xl	509	494	15
SEIVSRPEAKHK-GLNDSINIEKK-a10-b10	Scc2	Scc2	xlink	intra-protein xl	143	132	11
ILEQIKDGGLGPELENR-EQIITVDNELKK-a6-b11	Scc2	Scc2	xlink	intra-protein xl	662	655	7
LILSLLAKDK-KPDISK-a8-b1	Scc2	Scc2	xlink	intra-protein xl	710	1460	750			This distant crosslink agrees with the close conformation of the Scc2 hook that we observed in our previous EM study (Chao et al. Cell Rep. 2015).
IKLRSTAIK-MSYPGKDK-a2-b6	Scc2	Scc2	xlink	intra-protein xl	714	6	708			This distant crosslink agrees with the flexible conformation of the Scc2N-Scc4 module that we observed in our previous EM study (Chao et al. Cell Rep. 2015).
FCFPKPSNDK-LLKTNR-a5-b3	Scc2	Scc2	xlink	intra-protein xl	1078	1193	115
LCGNHPKLFNSR-FCFPKPSNDK-a7-b5	Scc2	Scc2	xlink	intra-protein xl	1130	1078	52
NTGVNSTLSSNSILKK-LLKTNR-a15-b3	Scc2	Scc2	xlink	intra-protein xl	1188	1193	5
DLKNSLVAIR-VAVKNLTK-a3-b4	Scc2	Scc2	xlink	intra-protein xl	1226	1119	107
SASNTSSKR-SASNTSSKR-a8-b8	Scc3	Scc3	xlink	intra-protein xl	95	95	0
SASNTSSKR-KKPTSAQK-a8-b1	Scc3	Scc3	xlink	intra-protein xl	95	99	4
NYLAKLSK-QLSLEEKK-a5-b7	Scc3	Scc3	xlink	intra-protein xl	319	329	10
QLSLEEKK-KRPNNK-a7-b1	Scc3	Scc3	xlink	intra-protein xl	329	331	2
TLEKLESTIAETQGSK-NYLAKLSK-a4-b5	Scc3	Scc3	xlink	intra-protein xl	340	319	21
SKFLSTVAK-KKPTSAQK-a2-b2	Scc3	Scc3	xlink	intra-protein xl	513	100	413
SKFLSTVAK-QLSLEEKK-a2-b7	Scc3	Scc3	xlink	intra-protein xl	513	329	184
FLSTVAKFLAR-IQTKDSVK-a7-b4	Scc3	Scc3	xlink	intra-protein xl	520	673	153
ILNDSLIYHLKDCAEVDSR-KKRPNNK-a11-b2	Scc3	Scc3	xlink	intra-protein xl	571	331	240
DYENSISKDLR-EIIEKVR-a8-b5	Scc3	Scc3	xlink	intra-protein xl	887	877	10
SVWKPIAAIIGR-DYENSISKDLR-a4-b8	Scc3	Scc3	xlink	intra-protein xl	894	887	7
VALNKEK-LKGLMK-a5-b2	Scc3	Scc3	xlink	intra-protein xl	1048	1028	20
LGPLFKK-VALNKEK-a6-b5	Scc3	Scc3	xlink	intra-protein xl	1056	1048	8
KIVDDTIMENPEPNKK-LKGLMK-a1-b2	Scc3	Scc3	xlink	intra-protein xl	1057	1028	29
IVDDTIMENPEPNKK-NIQKAK-a14-b4	Scc3	Scc3	xlink	intra-protein xl	1071	1076	5
AKSNQTQR-VALNKEK-a2-b5	Scc3	Scc3	xlink	intra-protein xl	1078	1048	30
EKAPLQPNSER-NIQKAK-a2-b4	Scc3	Scc3	xlink	intra-protein xl	1086	1076	10
EKAPLQPNSER-AKSNQTQR-a2-b2	Scc3	Scc3	xlink	intra-protein xl	1086	1078	8
VWEQTLLKGAVVTTESPK-QITSVKQ-a8-b6	Scc4	Scc4	xlink	intra-protein xl	379	623	244
DVALTNAKLEALVK-QITSVKQ-a8-b6	Scc4	Scc4	xlink	intra-protein xl	611	623	12
GNKLVELMR-IDGKTVSYK-a3-b4	Smc1	Smc1	xlink	intra-protein xl	103	124	21
NGDTSYKIDGK-ADISKR-a7-b5	Smc1	Smc1	xlink	intra-protein xl	120	432	312
IDGKTVSYK-AFYQKGNK-a4-b5	Smc1	Smc1	xlink	intra-protein xl	124	100	24
EYEELKEKIEK-KILNQFLK-a6-b1	Smc1	Smc1	xlink	intra-protein xl	186	1048	862
EYEELKEKIEK-KILNQFLK-a8-b1	Smc1	Smc1	xlink	intra-protein xl	188	1048	860
EGINKNEEYR-GKINNEMK-a5-b2	Smc1	Smc1	xlink	intra-protein xl	219	269	50
LSALNSEISSLKGK-INNEMKSLQR-a12-b6	Smc1	Smc1	xlink	intra-protein xl	267	275	8
LSALNSEISSLKGK-DGIKEDIEK-a12-b4	Smc1	Smc1	xlink	intra-protein xl	267	927	660
INNEMKSLQRSK-ERDGIKEDIEK-a6-b6	Smc1	Smc1	xlink	intra-protein xl	275	927	652
INNEMKSLQR-INNEMKSLQR-a6-b6	Smc1	Smc1	xlink	intra-protein xl	275	275	0
SLQRSKSSFVK-ESAVISKQK-a6-b7	Smc1	Smc1	xlink	intra-protein xl	281	293	12
SSFVKESAVISK-INNEMKSLQR-a5-b6	Smc1	Smc1	xlink	intra-protein xl	286	275	11
ESAVISKQK-SKLDYIFK-a7-b2	Smc1	Smc1	xlink	intra-protein xl	293	297	4
VPQQAAGKR-ISHIEKR-a8-b6	Smc1	Smc1	xlink	intra-protein xl	324	331	7
IESLQKDLQR-QKTYVER-a6-b2	Smc1	Smc1	xlink	intra-protein xl	338	344	6
FETQLKVVTR-QKTYVER-a6-b2	Smc1	Smc1	xlink	intra-protein xl	355	344	11
FKLNENDLK-ETMKERK-a2-b4	Smc1	Smc1	xlink	intra-protein xl	379	511	132
YLTEGGSILEEKIAVLNNDK-KLDDLENTK-a12-b1	Smc1	Smc1	xlink	intra-protein xl	406	766	360
IAVLNNDKR-ITELKK-a8-b5	Smc1	Smc1	xlink	intra-protein xl	414	764	350
ADISKR-ITELKK-a5-b5	Smc1	Smc1	xlink	intra-protein xl	432	764	332
VSLNEKNALHTER-VPQQAAGKR-a6-b8	Smc1	Smc1	xlink	intra-protein xl	460	324	136
IDDLSANQRETMKER-YEKAQK-a13-b3	Smc1	Smc1	xlink	intra-protein xl	511	848	337
GLVHDLCHPKK-KELFEK-a10-b1	Smc1	Smc1	xlink	intra-protein xl	540	1061	521
TQVTQQKR-ISHIEKR-a7-b6	Smc1	Smc1	xlink	intra-protein xl	735	331	404
TQVTQQKR-DLKWKK-a7-b5	Smc1	Smc1	xlink	intra-protein xl	735	644	91
SLDENRLEIKYHNDLIEK-TQVTQQKR-a10-b7	Smc1	Smc1	xlink	intra-protein xl	746	735	11
KLDDLENTK-ISHIEKR-a1-b6	Smc1	Smc1	xlink	intra-protein xl	766	331	435
KLDDLENTK-NYDKFK-a1-b4	Smc1	Smc1	xlink	intra-protein xl	766	377	389
EFTSKIGFTIK-KELFEK-a5-b1	Smc1	Smc1	xlink	intra-protein xl	795	1061	266
AQKDLENAQVEMK-SKLDYIFKDK-a3-b2	Smc1	Smc1	xlink	intra-protein xl	851	297	554
YEKAQKDLENAQVEMK-YKENNTDSAR-a6-b2	Smc1	Smc1	xlink	intra-protein xl	851	990	139
IGSIESKLEEHK-SKLDYIFK-a7-b2	Smc1	Smc1	xlink	intra-protein xl	880	297	583
QSELNSSEDILEDMNSNLQVLKR-LSALNSEISSLKGK-a22-b12	Smc1	Smc1	xlink	intra-protein xl	920	267	653
QSELNSSEDILEDMNSNLQVLKR-DGIKEDIEK-a22-b4	Smc1	Smc1	xlink	intra-protein xl	920	927	7
DGIKEDIEKFDLER-LSALNSEISSLKGK-a4-b12	Smc1	Smc1	xlink	intra-protein xl	927	267	660
DGIKEDIEK-GKINNEMK-a4-b2	Smc1	Smc1	xlink	intra-protein xl	927	269	658
DGIKEDIEKFDLER-LSALNSEISSLKGK-a9-b12	Smc1	Smc1	xlink	intra-protein xl	932	267	665
YKENNTDSAR-KQLDKK-a2-b5	Smc1	Smc1	xlink	intra-protein xl	990	229	761
YKENNTDSAR-GLPKKYK-a2-b5	Smc1	Smc1	xlink	intra-protein xl	990	988	2
KILNQFLK-IEKLSK-a1-b3	Smc1	Smc1	xlink	intra-protein xl	1048	191	857
FKDMEYLSGGEK-KNELQK-a2-b1	Smc1	Smc1	xlink	intra-protein xl	1124	230	894
KDDYQLNDR-VIIKGFK-a1-b4	Smc3	Smc3	xlink	intra-protein xl	113	9	104	17.5	4UX3
KDDYQLNDR-FKSKDER-a1-b2	Smc3	Smc3	xlink	intra-protein xl	113	394	281
LQLLEDVVGAKSFEVK-LKASLK-a11-b2	Smc3	Smc3	xlink	intra-protein xl	173	180	7	10.3	4UX3
KMEETEQKK-SFEVKLK-a1-b5	Smc3	Smc3	xlink	intra-protein xl	185	178	7	10.7	4UX3
KMEETEQKK-SFEVKLK-a8-b5	Smc3	Smc3	xlink	intra-protein xl	192	178	14	21.3	4UX3
KIQINKEMGELNSK-ELEKYNELERNR-a1-b4	Smc3	Smc3	xlink	intra-protein xl	193	219	26
KIQINKEMGELNSK-VNDKYK-a6-b4	Smc3	Smc3	xlink	intra-protein xl	198	549	351
LDGDYNNTVYSSEQYIQELDKR-LLEKANNQQR-a21-b4	Smc3	Smc3	xlink	intra-protein xl	269	914	645
KLSSIEASLK-LLEKANNQQR-a1-b4	Smc3	Smc3	xlink	intra-protein xl	280	914	634
IKNATDLQQAK-KLSSIEASLK-a2-b1	Smc3	Smc3	xlink	intra-protein xl	291	280	11
ESEISQKLTNVNVK-KDLAER-a7-b1	Smc3	Smc3	xlink	intra-protein xl	309	1010	701
IKDVQQQIESNEEQR-ELQLEKESVEK-a2-b6	Smc3	Smc3	xlink	intra-protein xl	318	877	559
YQELTKEEAMYK-LEKLNTNR-a6-b3	Smc3	Smc3	xlink	intra-protein xl	364	770	406
EEAMYKLQLASLQQK-LEKLNTNR-a6-b3	Smc3	Smc3	xlink	intra-protein xl	370	770	400
LQLASLQQKQR-DLILKK-a9-b5	Smc3	Smc3	xlink	intra-protein xl	379	386	7
KQYSAIDEEIEELIDSINGPDTK-TSLNTKK-a1-b6	Smc3	Smc3	xlink	intra-protein xl	433	750	317
GQLEDFDSELIHLKQK-LTNVNVKIK-a14-b7	Smc3	Smc3	xlink	intra-protein xl	469	316	153
GQLEDFDSELIHLKQK-ESEISQKLTNVNVK-a14-b7	Smc3	Smc3	xlink	intra-protein xl	469	309	160
QKLSESLDTR-KVSNDR-a2-b1	Smc3	Smc3	xlink	intra-protein xl	471	728	257
QKLSESLDTR-SVEKTMIK-a2-b4	Smc3	Smc3	xlink	intra-protein xl	471	935	464
VNDKYK-VNDKYK-a4-b4	Smc3	Smc3	xlink	intra-protein xl	549	549	0
TIVVKDLGQGLK-VNDKYK-a5-b4	Smc3	Smc3	xlink	intra-protein xl	642	549	93
LESLKNLNESR-LSKILPR-a5-b3	Smc3	Smc3	xlink	intra-protein xl	689	354	335
LESLTKEISAAHNK-LQLASLQQKQR-a6-b9	Smc3	Smc3	xlink	intra-protein xl	810	379	431
EIESLIAEETNNKK-LLEKANNQQR-a13-b4	Smc3	Smc3	xlink	intra-protein xl	909	914	5
LLEKANNQQR-KLDNFQK-a4-b1	Smc3	Smc3	xlink	intra-protein xl	914	925	11
SVEKTMIK-KLDNFQK-a4-b1	Smc3	Smc3	xlink	intra-protein xl	935	925	10
AFENFKK-KDLAER-a6-b1	Smc3	Smc3	xlink	intra-protein xl	1003	1010	7	10.8	4UX3
AFENFKK-IKYEPR-a6-b2	Smc3	Smc3	xlink	intra-protein xl	1003	622	381
AFENFKK-AFENFKK-a6-b6	Smc3	Smc3	xlink	intra-protein xl	1003	1003	0
ASELDESKDSIQDLIVK-IKYEPR-a8-b2	Smc3	Smc3	xlink	intra-protein xl	1023	622	401
DSIQDLIVKLK-SFEVKLK-a9-b5	Smc3	Smc3	xlink	intra-protein xl	1032	178	854	15.3	4UX3	This crosslink is blocked by Scc1 N terminus in the Scc1N-Smc3 complex structure. However, From Murayama et al. Cell 2015 and Beckouët et al. Mol. Cell 2016, we know that Scc1 N terminus can dissociate from Smc3 to allow such crosslinking event to occur.
QQKVNAVDSTFQK-LKASLK-a3-b2	Smc3	Smc3	xlink	intra-protein xl	1037	180	857	13.5	4UX3
ELSKNAQFICTTFR-VNDKYK-a4-b4	Smc3	Smc3	xlink	intra-protein xl	1177	549	628
VKYENK-VKYENK-a2-b2	Smc3	Smc3	xlink	intra-protein xl	1201	1201	0
GSNKFAEV-VKYENK-a4-b2	Smc3	Smc3	xlink	intra-protein xl	1226	1201	25
GSNKFAEV-KVSNDR-a4-b1	Smc3	Smc3	xlink	intra-protein xl	1226	728	498

## Sheet: Intra-Peptide
Id	Protein1	Protein2	Type	XLType	AbsPos1	AbsPos2
NEQTTIQTEKVRPTPGEVASKAIVQMAK-K10-K21	Scc1	-	intralink	intralink	472	n/a
VRPTPGEVASKAIVQMAKILR-K11-K18	Scc1	-	intralink	intralink	483	n/a
DVNINVLGTANSTTSSIKNEAEKER-K18-K23	Scc2	-	intralink	intralink	76	n/a
GLNDSINIEKKSEIVSRPEAK-K10-K11	Scc2	-	intralink	intralink	132	n/a
KSEIVSRPEAKHK-K1-K11	Scc2	-	intralink	intralink	133	n/a
GLNDSINIEKKSEIVSRPEAK-K11-K21	Scc2	-	intralink	intralink	133	n/a
HKLESVTSNAGNLSFNDNSSNKK-K2-K22	Scc2	-	intralink	intralink	145	n/a
DKVILSNPMVKETIHR-K2-K11	Scc2	-	intralink	intralink	731	n/a
WILKVHEVLDQPEKLK-K4-K14	Scc2	-	intralink	intralink	840	n/a
VAKACSSCLSHLHPYINK-K3-K18	Scc2	-	intralink	intralink	1032	n/a
ACSSCLSHLHPYINKANNEEAAIVVDGKLQR-K15-K28	Scc2	-	intralink	intralink	1047	n/a
VAVKNLTKLCGNHPK-K4-K8	Scc2	-	intralink	intralink	1119	n/a
GVTKAIHYSIHTDEKYYYK-K4-K15	Scc2	-	intralink	intralink	1293	n/a
GVTKAIHYSIHTDEK-K4-K15	Scc2	-	intralink	intralink	1293	n/a
KKPTSAQKSAVSHAPAYHR-K1-K8	Scc3	-	intralink	intralink	99	n/a
KKPTSAQKSAVSHAPAYHR-K2-K8	Scc3	-	intralink	intralink	100	n/a
KPTSAQKSAVSHAPAYHR-K1-K7	Scc3	-	intralink	intralink	100	n/a
NFKMGPLYQNFAEFMTK-K3-K17	Scc3	-	intralink	intralink	230	n/a
KRPNNKTLEK-K1-K6	Scc3	-	intralink	intralink	331	n/a
RPNNKTLEKLESTIAETQGSK-K5-K9	Scc3	-	intralink	intralink	336	n/a
AFMDSTIGNSKVDMK-K11-K15	Scc3	-	intralink	intralink	743	n/a
FLNQIATLKIHLKK-K9-K13	Scc3	-	intralink	intralink	778	n/a
DSKFHYKIALR-K3-K7	Scc4	-	intralink	intralink	128	n/a
DGNITDHLNEFKNFFDTNKQSLVTNEGK-K12-K19	Scc4	-	intralink	intralink	260	n/a
KFLPKVYSTTQK-K5-K12	Scc4	-	intralink	intralink	331	n/a
IHGELKTYKEGINK-K6-K9	Smc1	-	intralink	intralink	211	n/a
LNENDLKTYNCLHEKYLTEGGSILEEK-K7-K15	Smc1	-	intralink	intralink	386	n/a
LHELKKLQSDIESANNQEYDLNFK-K5-K6	Smc1	-	intralink	intralink	472	n/a
GLVHDLCHPKKEK-K10-K11	Smc1	-	intralink	intralink	540	n/a
GKLVTIEGALIHKAGLMTGGISGDANNR-K2-K13	Smc1	-	intralink	intralink	650	n/a
LEIKYHNDLIEKEIQPK-K4-K12	Smc1	-	intralink	intralink	746	n/a
YQELTKEEAMYKLQLASLQQK-K6-K12	Smc3	-	intralink	intralink	364	n/a
SKDERDTWIHSEIEELK-K2-K17	Smc3	-	intralink	intralink	396	n/a
KEQKLQTVLETLLSDVNQNQR-K1-K4	Smc3	-	intralink	intralink	485	n/a
FEKAVKHVFGK-K3-K6	Smc3	-	intralink	intralink	629	n/a
KHKLNAITLDGDR-K1-K3	Smc3	-	intralink	intralink	653	n/a
SQHKKILEELDFVR-K4-K5	Smc3	-	intralink	intralink	699	n/a
ELQLEKESVEKQHENAVLELGTVQR-K6-K11	Smc3	-	intralink	intralink	877	n/a
LDNFQKSVEKTMIK-K6-K10	Smc3	-	intralink	intralink	931	n/a
SVEKTMIK-K4-K8	Smc3	-	intralink	intralink	935	n/a

## Sheet: All Crosslinks
Id	Protein1	Protein2	Type	XLType	Experiment	Spectrum	AbsPos1	AbsPos2	deltaAA	Annotation	Mr	Mz	z	Error_rel[ppm]	nseen	MatchOdds	Xcorrx	Xcorrb	TIC	TicA	TicB	WTIC	intsum	deltaS	ld-Score	FDR
VYSKQATFLLTDIKDTLTK-NKQLPAK-a4-b2	Scc1	Scc2	xlink	inter-protein xl	MSF7153_6mM	6mMBand1.05571.05571.5_6mMBand1.05553.05553.5	84	1454	1370	6mMBand1_matched	3119.75	624.957	5	-0.2	1	6.48	0.13	0.34	0.2	0.13	0.07	0.04	194	0.78	24.25	0
VYSKQATFLLTDIKDTLTK-MEETEQKK-a4-b7	Scc1	Smc3	xlink	inter-protein xl	MSF7153_6mM	6mMBand1.05500.05500.4_6mMBand1.05504.05504.4	84	192	108	6mMBand1_matched	3343.75	836.946	4	1.5	1	7.06	0.19	0.27	0.24	0.17	0.07	0.04	381	0.94	27.47	0
QATFLLTDIKDTLTK-MEETEQKK-a10-b7	Scc1	Smc3	xlink	inter-protein xl	MSF7153_6mM	6mMBand1.05922.05922.4_6mMBand1.05899.05899.4	94	192	98	6mMBand1_matched	2866.49	717.63	4	0	1	6.21	0.3	0.18	0.29	0.26	0.03	0.04	327	0.86	23.36	0
NEQTTIQTEKVRPTPGEVASKAIVQMAK-K10-K21	Scc1	-	intralink	intralink	MSF7169_8mM	8mM_Band2.05753.05753.3_8mM_Band2.05742.05742.3	472	n/a	-	8mM_Band2_matched	3191.7	1064.91	3	5.3	2	10.97	0.17	0.15	0.25	0.25	0	0.04	254	0.35	30.39	0
VRPTPGEVASKAIVQMAKILR-K11-K18	Scc1	-	intralink	intralink	MSF7169_9mM	9mM_Band1.09506.09506.3_9mM_Band1.09488.09488.3	483	n/a	-	9mM_Band1_matched	2401.4	801.476	3	6.3	8	8.8	0.12	0.18	0.37	0.37	0	0.09	232	0.64	26.85	0
VRPTPGEVASKAIVQMAKILR-K11-K18	Scc1	-	intralink	intralink	MSF7169_4mM	4mM_Band1.08165.08165.3_4mM_Band1.08082.08082.3	483	n/a	-	4mM_Band1_matched	2401.39	801.472	3	1.4	6	7.24	0.06	0.23	0.36	0.36	0	0.09	236	0.48	24.63	0
NEQTTIQTEKVRPTPGEVASKAIVQMAK-K10-K21	Scc1	-	intralink	intralink	MSF7153_6mM	6mMBand1.05786.05786.3_6mMBand1.05785.05785.3	472	n/a	-	6mMBand1_matched	3191.7	1064.91	3	5.2	1	8.01	0.11	0.13	0.28	0.28	0	0.05	221	0.54	23.46	0
VRPTPGEVASKAIVQMAKILR-K11-K18	Scc1	-	intralink	intralink	MSF7169_6mM	6mM_Band1.08264.08264.3_6mM_Band1.08282.08282.3	483	n/a	-	6mM_Band1_matched	2401.39	801.472	3	1.7	1	5.19	0.14	0.25	0.25	0.25	0	0.06	238	0.7	20.9	0
VRPTPGEVASKAIVQMAKILR-K11-K18	Scc1	-	intralink	intralink	MSF7153_6mM	6mMBand1.08184.08184.3_6mMBand1.08169.08169.3	483	n/a	-	6mMBand1_matched	2401.39	801.472	3	1.5	1	6.74	0.07	0.08	0.27	0.27	0	0.07	216	0.65	19.8	0.007
EVIFTDVLKSQANTEPENITK-KELSEEK-a9-b1	Scc1	Scc1	xlink	intra-protein xl	MSF7169_8mM	8mM_Band1.05225.05225.3_8mM_Band1.05215.05215.3	509	494	15	8mM_Band1_matched	3374.74	1125.92	3	1.6	1	8.11	0.31	0.23	0.38	0.35	0.04	0.06	781	0.42	36.33	0
AIVQMAKILR-KELSEEK-a7-b1	Scc1	Scc1	xlink	intra-protein xl	MSF7169_8mM	8mM_Band1.04637.04637.3_8mM_Band1.04624.04624.3	490	494	4	8mM_Band1_matched	2141.21	714.746	3	0.3	1	8.7	0.27	0.26	0.59	0.57	0.02	0.09	389	0.44	31.44	0
AIVQMAKILR-KELSEEK-a7-b1	Scc1	Scc1	xlink	intra-protein xl	MSF7153_6mM	6mMBand1.04096.04096.3_6mMBand1.04079.04079.3	490	494	4	6mMBand1_matched	2141.21	714.745	3	-0.8	1	7.46	0.33	0.19	0.62	0.6	0.02	0.1	512	0.59	30.05	0
KELSEEKEVIFTDVLK-K1-156	Scc1	-	monolink	monolink	MSF7169_4mM	4mM_Band1.05529.05529.3_4mM_Band1.05508.05508.3	494	n/a	-	4mM_Band1_matched	2062.11	688.377	3	0	1	11.48	0.24	0.37	0.43	0.43	0	0.13	616	0.37	43.87	0
VRPTPGEVASKAIVQMAK-K11-156	Scc1	-	monolink	monolink	MSF7153_6mM	6mMBand1.05014.05014.3_6mMBand1.05003.05003.3	483	n/a	-	6mMBand1_matched	2037.13	680.052	3	2.2	3	11.44	0.22	0.23	0.52	0.52	0	0.14	597	0.38	40.64	0
KELSEEKEVIFTDVLK-K1-156	Scc1	-	monolink	monolink	MSF7169_6mM	6mM_Band1.05684.05684.3_6mM_Band1.05660.05660.3	494	n/a	-	6mM_Band1_matched	2062.11	688.377	3	0.1	1	11.47	0.18	0.33	0.38	0.38	0	0.12	494	0.24	40.57	0
NEQTTIQTEKVRPTPGEVASK-K10-156	Scc1	-	monolink	monolink	MSF7169_7mM	7mM_Band1.02865.02865.3_7mM_Band1.02838.02838.3	472	n/a	-	7mM_Band1_matched	2468.28	823.767	3	0.6	2	11.46	0.3	0.27	0.54	0.54	0	0.13	503	0.37	39.74	0
VRPTPGEVASKAIVQMAK-K11-156	Scc1	-	monolink	monolink	MSF7169_8mM	8mM_Band1.05642.05642.3_8mM_Band1.05650.05650.3	483	n/a	-	8mM_Band1_matched	2037.13	680.052	3	2.3	3	10.7	0.19	0.34	0.5	0.5	0	0.14	503	0.35	39.71	0
KELSEEKEVIFTDVLK-K1-156	Scc1	-	monolink	monolink	MSF7169_9mM	9mM_Band5.04171.04171.3_9mM_Band5.04157.04157.3	494	n/a	-	9mM_Band5_matched	2062.11	688.379	3	2.1	3	10.81	0.22	0.35	0.3	0.3	0	0.1	493	0.32	39.34	0
NEQTTIQTEKVRPTPGEVASK-K10-156	Scc1	-	monolink	monolink	MSF7169_9mM	9mM_Band5.02378.02378.3_9mM_Band5.02358.02358.3	472	n/a	-	9mM_Band5_matched	2468.28	823.769	3	2.6	5	11.4	0.27	0.28	0.46	0.46	0	0.11	470	0.37	39.04	0
NEQTTIQTEKVRPTPGEVASK-K10-156	Scc1	-	monolink	monolink	MSF7169_8mM	8mM_Band6.02437.02437.3_8mM_Band6.02410.02410.3	472	n/a	-	8mM_Band6_matched	2468.27	823.765	3	-1.9	8	11.49	0.26	0.22	0.46	0.46	0	0.11	489	0.3	38.14	0
TRNEQTTIQTEKVRPTPGEVASK-K12-156	Scc1	-	monolink	monolink	MSF7169_9mM	9mM_Band1.02612.02612.3_9mM_Band1.02576.02576.3	472	n/a	-	9mM_Band1_matched	2725.42	909.483	3	-0.1	1	11.47	0.19	0.31	0.4	0.4	0	0.09	351	0.32	37.12	0
TRNEQTTIQTEKVRPTPGEVASK-K12-156	Scc1	-	monolink	monolink	MSF7153_6mM	6mMBand1.02470.02470.4_6mMBand1.02448.02448.4	472	n/a	-	6mMBand1_matched	2725.42	682.363	4	-1.8	2	11.49	0.15	0.25	0.41	0.41	0	0.09	403	0.45	36.85	0
VYSKQATFLLTDIKDTLTK-K4-156	Scc1	-	monolink	monolink	MSF7169_8mM	8mM_Band1.08040.08040.3_8mM_Band1.08054.08054.3	84	n/a	-	8mM_Band1_matched	2340.28	781.103	3	1.1	1	10.7	0.2	0.4	0.43	0.43	0	0.11	267	0.43	36.43	0
NEQTTIQTEKVRPTPGEVASK-K10-156	Scc1	-	monolink	monolink	MSF7169_5mM	5mM_Band6.02305.02305.3_5mM_Band6.02291.02291.3	472	n/a	-	5mM_Band6_matched	2468.27	823.765	3	-1.4	2	11.09	0.19	0.18	0.47	0.47	0	0.11	450	0.36	35.79	0
KELSEEKEVIFTDVLK-K1-156	Scc1	-	monolink	monolink	MSF7153_6mM	6mMBand2.04212.04212.3_6mMBand2.04196.04196.3	494	n/a	-	6mMBand2_matched	2062.11	688.379	3	2.3	1	9.58	0.2	0.28	0.3	0.3	0	0.09	497	0.34	35.53	0
KELSEEKEVIFTDVLK-K1-156	Scc1	-	monolink	monolink	MSF7169_8mM	8mM_Band1.06386.06386.3_8mM_Band1.06364.06364.3	494	n/a	-	8mM_Band1_matched	2062.11	688.378	3	0.9	1	9.72	0.14	0.3	0.32	0.32	0	0.1	398	0.31	34.3	0
NEQTTIQTEKVRPTPGEVASK-K10-156	Scc1	-	monolink	monolink	MSF7169_6mM	6mM_Band7.02440.02440.3_6mM_Band7.02419.02419.3	472	n/a	-	6mM_Band7_matched	2468.28	823.768	3	2.1	4	11.33	0.18	0.2	0.37	0.37	0	0.09	312	0.53	33.82	0
VYSKQATFLLTDIKDTLTK-K4-156	Scc1	-	monolink	monolink	MSF7153_6mM	6mMBand1.07137.07137.3_6mMBand1.07132.07132.3	84	n/a	-	6mMBand1_matched	2340.28	781.1	3	-2.3	3	8.16	0.11	0.48	0.36	0.36	0	0.09	239	0.33	32.19	0
VYSKQATFLLTDIKDTLTK-K4-156	Scc1	-	monolink	monolink	MSF7169_9mM	9mM_Band1.07904.07904.3_9mM_Band1.07941.07941.3	84	n/a	-	9mM_Band1_matched	2340.28	781.101	3	-1.3	2	8.75	0.14	0.44	0.28	0.28	0	0.07	157	0.39	30.67	0
VYSKQATFLLTDIKDTLTK-K4-156	Scc1	-	monolink	monolink	MSF7153_3mM	3mMBand1.06867.06867.3_3mMBand1.06884.06884.3	84	n/a	-	3mMBand1_matched	2340.28	781.101	3	-0.9	1	8.19	0.12	0.32	0.44	0.44	0	0.12	227	0.37	28.77	0
VYSKQATFLLTDIKDTLTK-K4-156	Scc1	-	monolink	monolink	MSF7169_4mM	4mM_Band1.06904.06904.3_4mM_Band1.06895.06895.3	84	n/a	-	4mM_Band1_matched	2340.29	781.104	3	2.1	1	8.16	0.11	0.4	0.28	0.28	0	0.07	138	0.31	28.38	0
NEQTTIQTEKVRPTPGEVASK-K10-156	Scc1	-	monolink	monolink	MSF7153_3mM	3mMBand1.02882.02882.3_3mMBand1.02840.02840.3	472	n/a	-	3mMBand1_matched	2468.27	823.765	3	-2	2	7.15	0.22	0.13	0.38	0.38	0	0.09	483	0.4	27.3	0
VYSKQATFLLTDIKDTLTK-K4-156	Scc1	-	monolink	monolink	MSF7099_6mM	6mMBand1.06877.06877.3_6mMBand1.06861.06861.3	84	n/a	-	6mMBand1_matched	2340.27	781.099	3	-3.6	1	7.62	0.1	0.25	0.27	0.27	0	0.07	309	0.57	27.07	0
NEQTTIQTEKVRPTPGEVASK-K10-156	Scc1	-	monolink	monolink	MSF7169_4mM	4mM_Band1.02971.02971.3_4mM_Band1.02951.02951.3	472	n/a	-	4mM_Band1_matched	2468.28	823.766	3	0	2	7.62	0.18	0.13	0.37	0.37	0	0.09	398	0.4	26.58	0
NEQTTIQTEKVRPTPGEVASK-K10-156	Scc1	-	monolink	monolink	MSF7153_6mM	6mMBand1.02984.02984.3_6mMBand1.02962.02962.3	472	n/a	-	6mMBand1_matched	2468.28	823.766	3	-0.3	1	8.24	0.18	0.12	0.34	0.34	0	0.08	206	0.58	23.88	0
VYSKQATFLLTDIKDTLTK-K4-156	Scc1	-	monolink	monolink	MSF7169_6mM	6mM_Band5.03836.03836.3_6mM_Band5.03827.03827.3	84	n/a	-	6mM_Band5_matched	2340.28	781.103	3	0.9	1	6.08	0.09	0.18	0.26	0.26	0	0.07	287	0.69	22.15	0
VSLPFDKTIFTSADDGR-GCVIKIMPR-a7-b5	Scc2	Scc4	xlink	inter-protein xl	MSF7153_6mM	6mMBand1.06226.06226.4_6mMBand1.06202.06202.4	48	281	233	6mMBand1_matched	3078.6	770.657	4	2.7	1	7.04	0.15	0.19	0.27	0.2	0.07	0.05	358	0.49	25.29	0
DKNIPGR-QITSVKQ-a2-b6	Scc2	Scc4	xlink	inter-protein xl	MSF7169_8mM	8mM_Band2.02983.02983.3_8mM_Band2.02970.02970.3	8	623	615	8mM_Band2_matched	1738.96	580.66	3	-0.3	1	6.6	0.26	0.14	0.42	0.11	0.31	0.08	259	0	22.31	0
KHVKDT-NYDKFK-a4-b4	Scc2	Smc1	xlink	inter-protein xl	MSF7169_5mM	5mM_Band7.04578.04578.3_5mM_Band7.04565.04565.3	1491	377	1114	5mM_Band7_matched	1677.87	560.299	3	0.6	1	4.84	0.22	0.12	0.12	0.05	0.07	0.02	95	0	14.54	0
SSLKMGLDDSMLR-FKLNENDLK-a4-b2	Scc2	Smc1	xlink	inter-protein xl	MSF7169_5mM	5mM_Band3.05052.05052.3_5mM_Band3.05040.05040.3	269	379	110	5mM_Band3_matched	2709.36	904.129	3	-3.1	1	1.99	0.03	0.03	0.14	0.07	0.07	0.03	108	0	7.02	0
SSLKMGLDDSMLR-LKASLK-a4-b2	Scc2	Smc3	xlink	inter-protein xl	MSF7169_7mM	7mM_Band2.04385.04385.3_7mM_Band2.04384.04384.3	269	180	89	7mM_Band2_matched	2248.22	750.413	3	-0.4	1	5.45	0.14	0.23	0.05	0.03	0.02	0.01	17	0.78	16.51	0
GLNDSINIEKKSEIVSRPEAK-K10-K11	Scc2	-	intralink	intralink	MSF7153_3mM	3mMBand3.06529.06529.3_3mMBand3.06508.06508.3	132	n/a	-	3mMBand3_matched	2464.32	822.447	3	0.3	2	10.86	0.14	0.38	0.55	0.55	0	0.13	314	0.37	37.26	0
VAVKNLTKLCGNHPK-K4-K8	Scc2	-	intralink	intralink	MSF7169_8mM	8mM_Band1.03898.03898.3_8mM_Band1.03877.03877.3	1119	n/a	-	8mM_Band1_matched	1816	606.342	3	-0.6	1	11.17	0.26	0.31	0.53	0.53	0	0.18	284	0.43	36.58	0
GLNDSINIEKKSEIVSRPEAK-K10-K11	Scc2	-	intralink	intralink	MSF7153_6mM	6mMBand3.06046.06046.3_6mMBand3.06033.06033.3	132	n/a	-	6mMBand3_matched	2464.33	822.45	3	4.2	4	11.3	0.11	0.33	0.54	0.54	0	0.13	282	0.3	36.31	0
VAVKNLTKLCGNHPK-K4-K8	Scc2	-	intralink	intralink	MSF7153_6mM	6mMBand3.04085.04085.3_6mMBand3.04073.04073.3	1119	n/a	-	6mMBand3_matched	1816	606.34	3	-2.8	1	10.09	0.22	0.28	0.33	0.33	0	0.11	285	0.28	32.93	0
GLNDSINIEKKSEIVSRPEAK-K10-K11	Scc2	-	intralink	intralink	MSF7169_8mM	8mM_Band2.05309.05309.3_8mM_Band2.05286.05286.3	132	n/a	-	8mM_Band2_matched	2464.33	822.452	3	6.3	2	8.79	0.11	0.28	0.36	0.36	0	0.09	174	0.4	27.82	0
WILKVHEVLDQPEKLK-K4-K14	Scc2	-	intralink	intralink	MSF7169_4mM	4mM_Band1.05862.05862.3_4mM_Band1.05849.05849.3	840	n/a	-	4mM_Band1_matched	2112.2	705.075	3	1.8	1	10.03	0.18	0.13	0.49	0.49	0	0.15	139	0.63	27.55	0
VAVKNLTKLCGNHPK-K4-K15	Scc2	-	intralink	intralink	MSF7153_6mM	6mMBand1.03478.03478.3_6mMBand1.03465.03465.3	1119	n/a	-	6mMBand1_matched	1816	606.34	3	-3.2	1	9.93	0.14	0.09	0.33	0.33	0	0.11	224	0.31	27.34	0
WILKVHEVLDQPEKLK-K4-K14	Scc2	-	intralink	intralink	MSF7153_6mM	6mMBand1.05995.05995.3_6mMBand1.05987.05987.3	840	n/a	-	6mMBand1_matched	2112.19	705.072	3	-2.2	1	10.17	0.14	0.23	0.25	0.25	0	0.08	25	0.71	26.81	0
WILKVHEVLDQPEKLK-K4-K14	Scc2	-	intralink	intralink	MSF7169_9mM	9mM_Band1.06750.06750.3_9mM_Band1.06738.06738.3	840	n/a	-	9mM_Band1_matched	2112.21	705.077	3	4.1	1	9.19	0.14	0.19	0.57	0.57	0	0.18	115	0.72	26.8	0
WILKVHEVLDQPEKLK-K4-K14	Scc2	-	intralink	intralink	MSF7169_7mM	7mM_Band1.05988.05988.3_7mM_Band1.05977.05977.3	840	n/a	-	7mM_Band1_matched	2112.2	705.075	3	1.8	1	8.13	0.12	0.24	0.55	0.55	0	0.17	122	0.54	25.83	0
VAKACSSCLSHLHPYINK-K3-K18	Scc2	-	intralink	intralink	MSF7153_6mM	6mMBand1.03569.03569.3_6mMBand1.03547.03547.3	1032	n/a	-	6mMBand1_matched	2222.1	741.706	3	-0.8	2	10.55	0.1	0	0.36	0.36	0	0.1	169	0	25.43	0
WILKVHEVLDQPEKLK-K4-K14	Scc2	-	intralink	intralink	MSF7169_6mM	6mM_Band1.06037.06037.3_6mM_Band1.06027.06027.3	840	n/a	-	6mM_Band1_matched	2112.2	705.073	3	-0.9	1	9.34	0.19	0.08	0.52	0.52	0	0.16	139	0.68	25.24	0
GLNDSINIEKKSEIVSRPEAK-K11-K21	Scc2	-	intralink	intralink	MSF7169_4mM	4mM_Band3.03989.03989.3_4mM_Band3.03971.03971.3	133	n/a	-	4mM_Band3_matched	2464.33	822.452	3	6.7	1	8.27	0.11	0.18	0.23	0.23	0	0.05	212	0.39	24.94	0
VAKACSSCLSHLHPYINK-K3-K18	Scc2	-	intralink	intralink	MSF7153_3mM	3mMBand1.03418.03418.3_3mMBand1.03399.03399.3	1032	n/a	-	3mMBand1_matched	2222.09	741.706	3	-1.7	3	10.57	0.13	0	0.27	0.27	0	0.08	144	0.45	24.76	0
WILKVHEVLDQPEKLK-K4-K14	Scc2	-	intralink	intralink	MSF7169_8mM	8mM_Band1.06849.06849.3_8mM_Band1.06827.06827.3	840	n/a	-	8mM_Band1_matched	2112.2	705.076	3	3.4	1	8.19	0.13	0.15	0.63	0.63	0	0.2	126	0.57	24.4	0
WILKVHEVLDQPEKLK-K4-K16	Scc2	-	intralink	intralink	MSF7153_6mM	6mMBand2.04477.04477.3_6mMBand2.04465.04465.3	840	n/a	-	6mMBand2_matched	2112.2	705.073	3	-0.9	1	8.41	0.09	0.12	0.59	0.59	0	0.18	132	0.62	24.07	0
GVTKAIHYSIHTDEKYYYK-K4-K15	Scc2	-	intralink	intralink	MSF7153_6mM	6mMBand3.04367.04367.3_6mMBand3.04349.04349.3	1293	n/a	-	6mMBand3_matched	2453.22	818.75	3	-0.5	1	8.77	0.21	0.13	0.13	0.13	0	0.03	155	0	23.75	0
DVNINVLGTANSTTSSIKNEAEKER-K18-K23	Scc2	-	intralink	intralink	MSF7169_5mM	5mM_Band1.04968.04968.3_5mM_Band1.04965.04965.3	76	n/a	-	5mM_Band1_matched	2827.43	943.484	3	2.9	1	6.92	0.12	0.05	0.28	0.28	0	0.06	391	0.49	22.87	0
KSEIVSRPEAKHK-K1-K11	Scc2	-	intralink	intralink	MSF7153_3mM	3mMBand3.01986.01986.3_3mMBand3.01972.01972.3	133	n/a	-	3mMBand3_matched	1645.91	549.646	3	-0.9	1	8.33	0.18	0.2	0.05	0.05	0	0.02	48	0.56	22.17	0
DKVILSNPMVKETIHR-K2-K11	Scc2	-	intralink	intralink	MSF7169_6mM	6mM_Band1.05572.05572.3_6mM_Band1.05559.05559.3	731	n/a	-	6mM_Band1_matched	2017.11	673.378	3	3.6	1	8.49	0.1	0.15	0.1	0.1	0	0.03	85	0.56	22.15	0
ACSSCLSHLHPYINKANNEEAAIVVDGKLQR-K15-K28	Scc2	-	intralink	intralink	MSF7169_9mM	9mM_Band1.06195.06195.4_9mM_Band1.06194.06194.4	1047	n/a	-	9mM_Band1_matched	3631.79	908.955	4	0.4	1	7.76	0.07	0.07	0.2	0.2	0	0.03	242	0.84	21.84	0
VAKACSSCLSHLHPYINK-K3-K18	Scc2	-	intralink	intralink	MSF7169_9mM	9mM_Band1.03974.03974.4_9mM_Band1.04061.04061.4	1032	n/a	-	9mM_Band1_matched	2222.1	556.532	4	-0.8	1	8.92	0.08	0	0.42	0.42	0	0.12	135	0.63	21.73	0
VAKACSSCLSHLHPYINK-K3-K18	Scc2	-	intralink	intralink	MSF7169_8mM	8mM_Band2.03864.03864.4_8mM_Band2.03847.03847.4	1032	n/a	-	8mM_Band2_matched	2222.1	556.532	4	-0.6	1	8.89	0.12	0	0.3	0.3	0	0.08	124	0.46	21.13	0
VAVKNLTKLCGNHPK-K4-K8	Scc2	-	intralink	intralink	MSF7153_3mM	3mMBand4.03547.03547.3_3mMBand4.04139.04139.3	1119	n/a	-	3mMBand4_matched	1816.01	606.345	3	4.6	1	5.92	0.08	0.37	0.07	0.07	0	0.02	43	0.61	20.71	0
DKVILSNPMVKETIHR-K2-K11	Scc2	-	intralink	intralink	MSF7169_7mM	7mM_Band1.05489.05489.3_7mM_Band1.05475.05475.3	731	n/a	-	7mM_Band1_matched	2017.11	673.376	3	1.3	2	6.93	0.13	0.15	0.04	0.04	0	0.01	41	0.73	18.15	0
KSEIVSRPEAKHK-K1-K11	Scc2	-	intralink	intralink	MSF7169_6mM	6mM_Band1.01638.01638.3_6mM_Band1.01622.01622.3	133	n/a	-	6mM_Band1_matched	1645.92	549.647	3	1.2	1	7.37	0.16	0.09	0.04	0.04	0	0.02	36	0.91	17.77	0
HKLESVTSNAGNLSFNDNSSNKK-K2-K22	Scc2	-	intralink	intralink	MSF7153_6mM	6mMBand3.04182.04182.3_6mMBand3.04158.04158.3	145	n/a	-	6mMBand3_matched	2628.27	877.097	3	-3.9	1	9.18	0.14	0	0.03	0.03	0	0.01	67	0.8	19.76	0.007
DKVILSNPMVKETIHR-K2-K11	Scc2	-	intralink	intralink	MSF7153_6mM	6mMBand3.06287.06287.3_6mMBand3.06275.06275.3	731	n/a	-	6mMBand3_matched	2017.1	673.373	3	-3.9	4	6.38	0.15	0.19	0.07	0.07	0	0.02	63	0.49	18.41	0.007
GVTKAIHYSIHTDEK-K4-K15	Scc2	-	intralink	intralink	MSF7153_6mM	6mMBand3.03783.03783.3_6mMBand3.03735.03735.3	1293	n/a	-	6mMBand3_matched	1835.94	612.987	3	-1.5	2	7.08	0.09	0.09	0.1	0.1	0	0.03	49	0.62	17.52	0.007
DKVILSNPMVKETIHR-K2-K11	Scc2	-	intralink	intralink	MSF7169_9mM	9mM_Band1.06126.06126.3_9mM_Band1.06108.06108.3	731	n/a	-	9mM_Band1_matched	2017.11	673.378	3	3.2	3	6.94	0.12	0.15	0.08	0.08	0	0.02	57	0.76	18.58	0.009
DLKNSLVAIR-VAVKNLTK-a3-b4	Scc2	Scc2	xlink	intra-protein xl	MSF7153_6mM	6mMBand1.04630.04630.4_6mMBand1.04610.04610.4	1226	1119	107	6mMBand1_matched	2137.28	535.328	4	-2.1	4	10.53	0.31	0.5	0.41	0.32	0.09	0.07	588	0.48	43.65	0
DLKNSLVAIR-VAVKNLTK-a3-b4	Scc2	Scc2	xlink	intra-protein xl	MSF7169_8mM	8mM_Band1.05191.05191.3_8mM_Band1.05169.05169.3	1226	1119	107	8mM_Band1_matched	2137.28	713.436	3	0	4	10.84	0.38	0.51	0.53	0.47	0.06	0.09	471	0.76	42.86	0
DLKNSLVAIR-VAVKNLTK-a3-b4	Scc2	Scc2	xlink	intra-protein xl	MSF7169_9mM	9mM_Band1.05088.05088.4_9mM_Band1.05074.05074.4	1226	1119	107	9mM_Band1_matched	2137.28	535.328	4	-2	2	10.48	0.31	0.45	0.41	0.35	0.06	0.07	538	0.78	41.55	0
DLKNSLVAIR-VAVKNLTK-a3-b4	Scc2	Scc2	xlink	intra-protein xl	MSF7153_3mM	3mMBand2.03073.03073.3_3mMBand2.03047.03047.3	1226	1119	107	3mMBand2_matched	2137.29	713.437	3	1.9	5	11.1	0.39	0.35	0.54	0.45	0.08	0.09	561	0.37	41.5	0
FCFPKPSNDK-LLKTNR-a5-b3	Scc2	Scc2	xlink	intra-protein xl	MSF7169_9mM	9mM_Band1.03901.03901.4_9mM_Band1.03870.03870.4	1078	1193	115	9mM_Band1_matched	2120.11	531.035	4	0.1	3	10	0.22	0.55	0.55	0.43	0.12	0.09	290	0.45	38.32	0
ILEQIKDGGLGPELENR-EQIITVDNELKK-a6-b11	Scc2	Scc2	xlink	intra-protein xl	MSF7169_9mM	9mM_Band1.05990.05990.3_9mM_Band1.05962.05962.3	662	655	7	9mM_Band1_matched	3446.86	1149.96	3	3.7	5	8.89	0.29	0.16	0.36	0.19	0.17	0.07	711	0.58	35.39	0
LCGNHPKLFNSR-FCFPKPSNDK-a7-b5	Scc2	Scc2	xlink	intra-protein xl	MSF7169_6mM	6mM_Band1.04276.04276.4_6mM_Band1.04267.04267.4	1130	1078	52	6mM_Band1_matched	2818.37	705.599	4	-0.7	3	10.63	0.31	0.35	0.6	0.04	0.56	0.12	257	0.26	35.33	0
LCGNHPKLFNSR-FCFPKPSNDK-a7-b5	Scc2	Scc2	xlink	intra-protein xl	MSF7169_9mM	9mM_Band1.04955.04955.4_9mM_Band1.04976.04976.4	1130	1078	52	9mM_Band1_matched	2818.37	705.6	4	0.3	2	8.56	0.18	0.48	0.52	0.03	0.49	0.1	226	0.34	32.88	0
DLKNSLVAIR-VAVKNLTK-a3-b4	Scc2	Scc2	xlink	intra-protein xl	MSF7169_6mM	6mM_Band1.04632.04632.3_6mM_Band1.04600.04600.3	1226	1119	107	6mM_Band1_matched	2137.28	713.433	3	-3.7	1	8.41	0.19	0.44	0.51	0.43	0.08	0.09	270	0.86	32.44	0
SEIVSRPEAKHK-GLNDSINIEKK-a10-b10	Scc2	Scc2	xlink	intra-protein xl	MSF7153_6mM	6mMBand3.02950.02950.5_6mMBand3.02948.02948.5	143	132	11	6mMBand3_matched	2747.48	550.504	5	0.5	2	9.25	0.19	0.28	0.41	0.12	0.29	0.08	234	0.81	29.89	0
LCGNHPKLFNSR-FCFPKPSNDK-a7-b5	Scc2	Scc2	xlink	intra-protein xl	MSF7153_6mM	6mMBand1.04152.04152.4_6mMBand1.04144.04144.4	1130	1078	52	6mMBand1_matched	2818.36	705.598	4	-2.2	2	9.03	0.25	0.28	0.49	0.03	0.46	0.1	223	0.37	29.74	0
NTGVNSTLSSNSILKK-LLKTNR-a15-b3	Scc2	Scc2	xlink	intra-protein xl	MSF7153_6mM	6mMBand3.03808.03808.3_6mMBand3.03789.03789.3	1188	1193	5	6mMBand3_matched	2543.43	848.817	3	-0.8	1	9.1	0.35	0.18	0.53	0.5	0.03	0.07	233	0.55	27.85	0
ILEQIKDGGLGPELENR-EQIITVDNELKK-a6-b11	Scc2	Scc2	xlink	intra-protein xl	MSF7169_8mM	8mM_Band1.06142.06142.4_8mM_Band1.06100.06100.4	662	655	7	8mM_Band1_matched	3446.86	862.724	4	4.2	4	7.66	0.12	0.28	0.44	0.2	0.25	0.08	238	0.73	26.8	0
SEIVSRPEAKHK-GLNDSINIEKK-a10-b10	Scc2	Scc2	xlink	intra-protein xl	MSF7153_3mM	3mMBand3.03170.03170.4_3mMBand3.03127.03127.4	143	132	11	3mMBand3_matched	2747.48	687.877	4	-1.8	2	8.42	0.21	0.19	0.7	0.11	0.6	0.13	194	0.69	26.3	0
FCFPKPSNDK-LLKTNR-a5-b3	Scc2	Scc2	xlink	intra-protein xl	MSF7169_8mM	8mM_Band1.03944.03944.4_8mM_Band1.03958.03958.4	1078	1193	115	8mM_Band1_matched	2120.11	531.034	4	-1.7	1	6.56	0.16	0.13	0.44	0.33	0.11	0.08	282	0.77	22.08	0
IKLRSTAIK-MSYPGKDK-a2-b6	Scc2	Scc2	xlink	intra-protein xl	MSF7153_6mM	6mMBand2.02857.02857.4_6mMBand2.02839.02839.4	714	6	708	6mMBand2_matched	2091.17	523.801	4	-1	1	6.66	0.14	0.32	0.08	0.03	0.05	0.02	80	0.84	22.02	0
LILSLLAKDK-KPDISK-a8-b1	Scc2	Scc2	xlink	intra-protein xl	MSF7153_6mM	6mMBand2.03416.03416.3_6mMBand2.03414.03414.3	710	1460	750	6mMBand2_matched	1937.18	646.736	3	1.1	1	6.18	0.33	0.17	0.43	0.36	0.07	0.07	208	0.78	21.14	0
HVLHLLDKEFQSDQLDIK-K8-156	Scc2	-	monolink	monolink	MSF7169_9mM	9mM_Band2.05651.05651.3_9mM_Band2.05575.05575.3	1143	n/a	-	9mM_Band2_matched	2333.23	778.751	3	0.9	46	11.49	0.27	0.35	0.37	0.37	0	0.1	895	0.24	48.29	0
HKLESVTSNAGNLSFNDNSSNKK-K22-156	Scc2	-	monolink	monolink	MSF7169_9mM	9mM_Band1.03274.03274.3_9mM_Band1.03264.03264.3	165	n/a	-	9mM_Band1_matched	2646.29	883.104	3	-0.1	1	11.42	0.22	0.36	0.43	0.43	0	0.09	898	0.17	47.98	0
HVLHLLDKEFQSDQLDIK-K8-156	Scc2	-	monolink	monolink	MSF7169_8mM	8mM_Band1.06868.06868.3_8mM_Band1.07002.07002.3	1143	n/a	-	8mM_Band1_matched	2333.23	778.751	3	1.1	56	11.37	0.29	0.43	0.51	0.51	0	0.14	762	0.27	47.76	0
HKLESVTSNAGNLSFNDNSSNKK-K22-156	Scc2	-	monolink	monolink	MSF7169_8mM	8mM_Band2.03331.03331.3_8mM_Band2.03309.03309.3	165	n/a	-	8mM_Band2_matched	2646.3	883.109	3	5.9	7	11.5	0.29	0.28	0.41	0.41	0	0.09	952	0.19	47.71	0
HKLESVTSNAGNLSFNDNSSNKK-K2-156	Scc2	-	monolink	monolink	MSF7153_3mM	3mMBand1.03051.03051.3_3mMBand1.03032.03032.3	145	n/a	-	3mMBand1_matched	2646.28	883.102	3	-2.6	5	11.51	0.35	0.38	0.44	0.44	0	0.1	815	0.13	47.53	0
HKLESVTSNAGNLSFNDNSSNKK-K22-156	Scc2	-	monolink	monolink	MSF7153_3mM	3mMBand4.03569.03569.3_3mMBand4.03544.03544.3	165	n/a	-	3mMBand4_matched	2646.29	883.104	3	-0.1	7	11.43	0.27	0.22	0.42	0.42	0	0.09	1012	0.18	47.37	0
HVLHLLDKEFQSDQLDIK-K8-156	Scc2	-	monolink	monolink	MSF7153_3mM	3mMBand1.05605.05605.3_3mMBand1.05596.05596.3	1143	n/a	-	3mMBand1_matched	2333.24	778.754	3	5.4	4	11.51	0.28	0.32	0.44	0.44	0	0.12	852	0.29	47.12	0
HKLESVTSNAGNLSFNDNSSNKK-K2-156	Scc2	-	monolink	monolink	MSF7169_8mM	8mM_Band1.03584.03584.3_8mM_Band1.03551.03551.3	145	n/a	-	8mM_Band1_matched	2646.28	883.103	3	-1.5	15	11.51	0.3	0.38	0.48	0.48	0	0.1	791	0.12	47.07	0
HKLESVTSNAGNLSFNDNSSNKK-K2-156	Scc2	-	monolink	monolink	MSF7169_6mM	6mM_Band1.03204.03204.3_6mM_Band1.03177.03177.3	145	n/a	-	6mM_Band1_matched	2646.29	883.105	3	0.9	4	11.51	0.35	0.31	0.48	0.48	0	0.1	837	0.1	46.5	0
HVLHLLDKEFQSDQLDIK-K8-156	Scc2	-	monolink	monolink	MSF7169_4mM	4mM_Band1.05758.05758.3_4mM_Band1.05764.05764.3	1143	n/a	-	4mM_Band1_matched	2333.23	778.751	3	1.3	2	11.48	0.25	0.41	0.49	0.49	0	0.13	707	0.36	46.42	0
HKLESVTSNAGNLSFNDNSSNKK-K2-156	Scc2	-	monolink	monolink	MSF7169_9mM	9mM_Band1.03491.03491.3_9mM_Band1.03502.03502.3	145	n/a	-	9mM_Band1_matched	2646.29	883.103	3	-0.8	5	11.5	0.27	0.38	0.4	0.4	0	0.09	748	0.12	45.96	0
HKLESVTSNAGNLSFNDNSSNKK-K2-156	Scc2	-	monolink	monolink	MSF7153_6mM	6mMBand1.03179.03179.3_6mMBand1.03153.03153.3	145	n/a	-	6mMBand1_matched	2646.29	883.104	3	0.3	5	11.51	0.25	0.38	0.37	0.37	0	0.08	710	0.2	45.18	0
HDHFLSLLEKLCGTGK-K10-156	Scc2	-	monolink	monolink	MSF7169_9mM	9mM_Band1.08017.08017.3_9mM_Band1.08018.08018.3	1318	n/a	-	9mM_Band1_matched	2010.03	671.018	3	3.5	16	11.49	0.3	0.38	0.52	0.52	0	0.16	626	0.29	44.93	0
ACSSCLSHLHPYINKANNEEAAIVVDGK-K15-156	Scc2	-	monolink	monolink	MSF7169_9mM	9mM_Band1.05337.05337.3_9mM_Band1.05327.05327.3	1047	n/a	-	9mM_Band1_matched	3252.55	1085.19	3	-0.5	3	11.42	0.24	0.3	0.44	0.44	0	0.08	788	0.02	44.81	0
HDHFLSLLEKLCGTGK-K10-156	Scc2	-	monolink	monolink	MSF7169_8mM	8mM_Band2.06997.06997.3_8mM_Band2.06961.06961.3	1318	n/a	-	8mM_Band2_matched	2010.04	671.02	3	6.3	16	11.39	0.24	0.34	0.41	0.41	0	0.13	709	0.31	44.78	0
HKLESVTSNAGNLSFNDNSSNKK-K2-156	Scc2	-	monolink	monolink	MSF7169_4mM	4mM_Band1.03221.03221.3_4mM_Band1.03202.03202.3	145	n/a	-	4mM_Band1_matched	2646.29	883.103	3	-1.1	2	11.51	0.29	0.35	0.39	0.39	0	0.08	681	0.09	44.22	0
HVLHLLDKEFQSDQLDIK-K8-156	Scc2	-	monolink	monolink	MSF7153_6mM	6mMBand1.05826.05826.3_6mMBand1.05872.05872.3	1143	n/a	-	6mMBand1_matched	2333.22	778.75	3	-0.6	15	11.51	0.29	0.36	0.48	0.48	0	0.13	623	0.44	43.94	0
HKLESVTSNAGNLSFNDNSSNKK-K2-156	Scc2	-	monolink	monolink	MSF7099_6mM	6mMBand1.03650.03650.3_6mMBand1.03635.03635.3	145	n/a	-	6mMBand1_matched	2646.28	883.101	3	-3.2	1	11.51	0.27	0.32	0.41	0.41	0	0.09	689	0.11	43.73	0
HKLESVTSNAGNLSFNDNSSNKK-K23-156	Scc2	-	monolink	monolink	MSF7153_3mM	3mMBand4.03569.03569.3_3mMBand4.03568.03568.3	166	n/a	-	3mMBand4_matched	2646.29	883.104	3	-0.1	3	10.71	0.22	0.23	0.41	0.41	0	0.09	839	0.12	42.85	0
ACSSCLSHLHPYINKANNEEAAIVVDGK-K15-156	Scc2	-	monolink	monolink	MSF7169_8mM	8mM_Band1.05371.05371.3_8mM_Band1.05355.05355.3	1047	n/a	-	8mM_Band1_matched	3252.57	1085.2	3	3.8	3	11.17	0.22	0.28	0.39	0.39	0	0.07	740	0.11	42.72	0
KPDISKFSAQLENIEQYSSNGK-K6-156	Scc2	-	monolink	monolink	MSF7169_8mM	8mM_Band2.05985.05985.3_8mM_Band2.05935.05935.3	1465	n/a	-	8mM_Band2_matched	2638.31	880.446	3	0.2	3	11.38	0.36	0.22	0.39	0.39	0	0.09	666	0.28	41.1	0
HDHFLSLLEKLCGTGK-K10-156	Scc2	-	monolink	monolink	MSF7169_4mM	4mM_Band1.06563.06563.3_4mM_Band1.06550.06550.3	1318	n/a	-	4mM_Band1_matched	2010.02	671.016	3	-0.5	1	11.39	0.24	0.4	0.41	0.41	0	0.13	431	0.3	41.08	0
GVTKAIHYSIHTDEK-K4-156	Scc2	-	monolink	monolink	MSF7169_9mM	9mM_Band2.02883.02883.3_9mM_Band2.02845.02845.3	1293	n/a	-	9mM_Band2_matched	1853.96	618.994	3	3.7	22	10.76	0.24	0.49	0.61	0.61	0	0.2	324	0.37	40.75	0
GFIIEELLSHIEKLPTK-K13-156	Scc2	-	monolink	monolink	MSF7169_9mM	9mM_Band1.09434.09434.3_9mM_Band1.09401.09401.3	423	n/a	-	9mM_Band1_matched	2122.19	708.405	3	-0.2	1	11.51	0.25	0.34	0.69	0.69	0	0.2	414	0.4	40.52	0
GVTKAIHYSIHTDEK-K4-156	Scc2	-	monolink	monolink	MSF7169_8mM	8mM_Band1.03172.03172.3_8mM_Band1.03149.03149.3	1293	n/a	-	8mM_Band1_matched	1853.95	618.993	3	1.1	49	11.46	0.24	0.39	0.6	0.6	0	0.2	318	0.38	39.83	0
GVTKAIHYSIHTDEK-K4-156	Scc2	-	monolink	monolink	MSF7153_6mM	6mMBand1.02831.02831.3_6mMBand1.02811.02811.3	1293	n/a	-	6mMBand1_matched	1853.95	618.992	3	-0.5	12	11.26	0.19	0.43	0.54	0.54	0	0.18	308	0.33	39.74	0
IVELNSDDTNEKNSIVDKQNFLNLLAK-K12-156	Scc2	-	monolink	monolink	MSF7169_4mM	4mM_Band1.06503.06503.3_4mM_Band1.06484.06484.3	924	n/a	-	4mM_Band1_matched	3229.68	1077.57	3	3.6	1	10.92	0.22	0.34	0.42	0.42	0	0.08	512	0.36	39.51	0
KPDISKFSAQLENIEQYSSNGK-K6-156	Scc2	-	monolink	monolink	MSF7169_9mM	9mM_Band1.06607.06607.3_9mM_Band1.06654.06654.3	1465	n/a	-	9mM_Band1_matched	2638.32	880.447	3	1.3	2	11.4	0.25	0.26	0.45	0.45	0	0.1	519	0.22	39.38	0
HKLESVTSNAGNLSFNDNSSNKK-K23-156	Scc2	-	monolink	monolink	MSF7153_6mM	6mMBand3.03442.03442.3_6mMBand3.03419.03419.3	166	n/a	-	6mMBand3_matched	2646.29	883.104	3	0.4	2	8.83	0.24	0.22	0.4	0.4	0	0.09	840	0.21	38.86	0
GVTKAIHYSIHTDEK-K4-156	Scc2	-	monolink	monolink	MSF7169_7mM	7mM_Band1.02751.02751.3_7mM_Band1.02732.02732.3	1293	n/a	-	7mM_Band1_matched	1853.95	618.993	3	1	12	10.72	0.24	0.39	0.57	0.57	0	0.19	334	0.27	38.56	0
SEIVSRPEAKHK-K12-156	Scc2	-	monolink	monolink	MSF7153_3mM	3mMBand3.01983.01983.3_3mMBand3.01963.01963.3	145	n/a	-	3mMBand3_matched	1535.83	512.95	3	-2	1	11	0.24	0.38	0.77	0.77	0	0.32	211	0	38.32	0
GVTKAIHYSIHTDEK-K4-156	Scc2	-	monolink	monolink	MSF7169_6mM	6mM_Band2.02733.02733.3_6mM_Band2.02715.02715.3	1293	n/a	-	6mM_Band2_matched	1853.95	618.992	3	-0.2	16	11.45	0.22	0.33	0.54	0.54	0	0.18	319	0.57	38.23	0
HKLESVTSNAGNLSFNDNSSNKK-K22-156	Scc2	-	monolink	monolink	MSF7153_6mM	6mMBand1.02916.02916.3_6mMBand1.02895.02895.3	165	n/a	-	6mMBand1_matched	2646.29	883.103	3	-0.8	4	7.57	0.2	0.33	0.35	0.35	0	0.08	816	0.18	38.04	0
VHEVLDQPEKLK-K10-156	Scc2	-	monolink	monolink	MSF7169_8mM	8mM_Band4.03235.03235.3_8mM_Band4.03214.03214.3	850	n/a	-	8mM_Band4_matched	1589.87	530.965	3	3	2	10.92	0.25	0.27	0.51	0.51	0	0.21	411	0.19	37.94	0
VAKACSSCLSHLHPYINK-K3-156	Scc2	-	monolink	monolink	MSF7169_8mM	8mM_Band1.03675.03675.4_8mM_Band1.03656.03656.4	1032	n/a	-	8mM_Band1_matched	2240.12	561.037	4	3.3	5	11.32	0.2	0.4	0.35	0.35	0	0.1	293	0.36	37.84	0
IVELNSDDTNEKNSIVDKQNFLNLLAK-K12-156	Scc2	-	monolink	monolink	MSF7169_6mM	6mM_Band1.06670.06670.3_6mM_Band1.06654.06654.3	924	n/a	-	6mM_Band1_matched	3229.67	1077.57	3	-0.3	1	11.49	0.19	0.21	0.38	0.38	0	0.07	502	0.18	37.45	0
FADSTVSFLTKDHITALYPYMVSDEK-K11-156	Scc2	-	monolink	monolink	MSF7169_8mM	8mM_Band1.08271.08271.3_8mM_Band1.08260.08260.3	950	n/a	-	8mM_Band1_matched	3133.53	1045.52	3	2.5	1	11.51	0.21	0.27	0.48	0.48	0	0.09	402	0.27	37.33	0
GVTKAIHYSIHTDEK-K4-156	Scc2	-	monolink	monolink	MSF7169_5mM	5mM_Band3.02454.02454.3_5mM_Band3.02416.02416.3	1293	n/a	-	5mM_Band3_matched	1853.95	618.992	3	0.1	2	10.68	0.19	0.37	0.53	0.53	0	0.18	306	0.55	37.26	0
HKLESVTSNAGNLSFNDNSSNK-K2-156	Scc2	-	monolink	monolink	MSF7169_7mM	7mM_Band1.03685.03685.3_7mM_Band1.03655.03655.3	145	n/a	-	7mM_Band1_matched	2518.18	840.403	3	-3.5	1	11.51	0.29	0.27	0.57	0.57	0	0.13	347	0.06	37.13	0
DKVILSNPMVKETIHR-K11-156	Scc2	-	monolink	monolink	MSF7153_3mM	3mMBand4.04898.04898.3_3mMBand4.04879.04879.3	740	n/a	-	3mMBand4_matched	2035.11	679.378	3	-1.8	2	11.42	0.26	0.27	0.54	0.54	0	0.17	338	0.3	37.12	0
DKITHVIR-K2-156	Scc2	-	monolink	monolink	MSF7153_3mM	3mMBand3.04322.04322.3_3mMBand3.04281.04281.3	1108	n/a	-	3mMBand3_matched	1136.65	379.892	3	-2.1	2	10.17	0.2	0.3	0.36	0.36	0	0.22	397	0	36.94	0
DVNINVLGTANSTTSSIKNEAEKER-K18-156	Scc2	-	monolink	monolink	MSF7169_6mM	6mM_Band1.05769.05769.3_6mM_Band1.05747.05747.3	76	n/a	-	6mM_Band1_matched	2845.43	949.483	3	-1.8	2	11.49	0.16	0.23	0.66	0.66	0	0.13	384	0.25	36.58	0
QLPAKKPDISK-K5-156	Scc2	-	monolink	monolink	MSF7153_6mM	6mMBand3.03025.03025.3_6mMBand3.02996.02996.3	1459	n/a	-	6mMBand3_matched	1379.8	460.941	3	-2.7	1	10.44	0.17	0.43	0.52	0.52	0	0.23	178	0.62	36.37	0
HDHFLSLLEKLCGTGK-K10-156	Scc2	-	monolink	monolink	MSF7169_6mM	6mM_Band1.06756.06756.3_6mM_Band1.06734.06734.3	1318	n/a	-	6mM_Band1_matched	2010.03	671.017	3	1.5	1	9.74	0.2	0.3	0.41	0.41	0	0.13	474	0.51	36.34	0
YYYKHDHFLSLLEK-K4-156	Scc2	-	monolink	monolink	MSF7099_3mM	3mMBand1.06385.06385.4_3mMBand1.06384.06384.4	1308	n/a	-	3mMBand1_matched	2011	503.758	4	-3.4	5	10.16	0.16	0.29	0.28	0.28	0	0.1	466	0.45	36.28	0
HKLESVTSNAGNLSFNDNSSNK-K2-156	Scc2	-	monolink	monolink	MSF7169_6mM	6mM_Band2.03501.03501.3_6mM_Band2.03483.03483.3	145	n/a	-	6mM_Band2_matched	2518.19	840.405	3	-0.3	2	11.47	0.29	0.27	0.44	0.44	0	0.1	324	0.14	36.23	0
QLPAKKPDISK-K5-156	Scc2	-	monolink	monolink	MSF7169_6mM	6mM_Band1.02554.02554.3_6mM_Band1.02522.02522.3	1459	n/a	-	6mM_Band1_matched	1379.8	460.941	3	-2.1	1	11.11	0.26	0.37	0.46	0.46	0	0.21	173	0.54	36.23	0
QLPAKKPDISK-K5-156	Scc2	-	monolink	monolink	MSF7099_6mM	6mMBand1.02918.02918.3_6mMBand1.02890.02890.3	1459	n/a	-	6mMBand1_matched	1379.8	460.94	3	-4	2	10.42	0.2	0.43	0.49	0.49	0	0.22	174	0.3	36.18	0
DVNINVLGTANSTTSSIKNEAEKER-K23-156	Scc2	-	monolink	monolink	MSF7153_6mM	6mMBand1.05822.05822.3_6mMBand1.05035.05035.3	81	n/a	-	6mMBand1_matched	2845.43	949.485	3	0.1	3	10.91	0.19	0.25	0.7	0.7	0	0.14	382	0.28	36.08	0
DKITHVIR-K2-156	Scc2	-	monolink	monolink	MSF7169_9mM	9mM_Band1.03729.03729.3_9mM_Band1.03683.03683.3	1108	n/a	-	9mM_Band1_matched	1136.65	379.892	3	-1.3	3	10.2	0.2	0.4	0.29	0.29	0	0.18	253	0	36.03	0
KSEIVSRPEAKHK-K11-156	Scc2	-	monolink	monolink	MSF7153_3mM	3mMBand4.01875.01875.4_3mMBand4.01857.01857.4	143	n/a	-	3mMBand4_matched	1663.93	416.99	4	1	7	11.48	0.2	0.31	0.31	0.31	0	0.12	265	0.8	36.01	0
GVTKAIHYSIHTDEK-K4-155	Scc2	-	monolink	monolink	MSF7153_6mM	6mMBand3.02895.02895.3_6mMBand3.02882.02882.3	1293	n/a	-	6mMBand3_matched	1852.96	618.663	3	-3	1	9.98	0.21	0.37	0.53	0.53	0	0.18	303	0.17	35.91	0
DKVILSNPMVKETIHR-K11-156	Scc2	-	monolink	monolink	MSF7099_6mM	6mMBand1.04521.04521.3_6mMBand1.04500.04500.3	740	n/a	-	6mMBand1_matched	2035.11	679.377	3	-3.1	1	11.09	0.26	0.29	0.55	0.55	0	0.17	276	0.45	35.85	0
LCGNHPKLFNSR-K7-156	Scc2	-	monolink	monolink	MSF7169_7mM	7mM_Band1.03200.03200.3_7mM_Band1.03182.03182.3	1130	n/a	-	7mM_Band1_matched	1597.8	533.609	3	0	2	10.12	0.17	0.39	0.66	0.66	0	0.27	199	0	35.75	0
HKLESVTSNAGNLSFNDNSSNK-K2-156	Scc2	-	monolink	monolink	MSF7169_9mM	9mM_Band1.04107.04107.3_9mM_Band1.04087.04087.3	145	n/a	-	9mM_Band1_matched	2518.19	840.404	3	-1.6	1	11.5	0.22	0.29	0.39	0.39	0	0.09	284	0.09	35.58	0
DVNINVLGTANSTTSSIKNEAEKER-K23-156	Scc2	-	monolink	monolink	MSF7169_4mM	4mM_Band1.05599.05599.3_4mM_Band1.04889.04889.3	81	n/a	-	4mM_Band1_matched	2845.43	949.483	3	-1.5	1	11.48	0.25	0.2	0.65	0.65	0	0.13	353	0.31	35.53	0
LCGNHPKLFNSR-K7-156	Scc2	-	monolink	monolink	MSF7153_3mM	3mMBand3.04027.04027.3_3mMBand3.03982.03982.3	1130	n/a	-	3mMBand3_matched	1597.8	533.608	3	-1.5	2	10.12	0.14	0.39	0.63	0.63	0	0.26	193	0	35.49	0
KPDISKFSAQLENIEQYSSNGK-K1-156	Scc2	-	monolink	monolink	MSF7153_6mM	6mMBand1.06019.06019.3_6mMBand1.05998.05998.3	1460	n/a	-	6mMBand1_matched	2638.32	880.448	3	2.4	1	10.21	0.23	0.23	0.37	0.37	0	0.08	484	0.27	35.36	0
VHEVLDQPEKLK-K10-156	Scc2	-	monolink	monolink	MSF7099_6mM	6mMBand1.03606.03606.3_6mMBand1.03587.03587.3	850	n/a	-	6mMBand1_matched	1589.86	530.961	3	-3.6	1	9.45	0.2	0.31	0.53	0.53	0	0.22	372	0.39	35.33	0
QLPAKKPDISK-K6-156	Scc2	-	monolink	monolink	MSF7169_9mM	9mM_Band1.02702.02702.3_9mM_Band1.02657.02657.3	1460	n/a	-	9mM_Band1_matched	1379.8	460.942	3	-0.7	1	10.45	0.22	0.39	0.47	0.47	0	0.21	175	0.75	35.33	0
VAKACSSCLSHLHPYINK-K3-156	Scc2	-	monolink	monolink	MSF7153_6mM	6mMBand1.03204.03204.4_6mMBand1.03194.03194.4	1032	n/a	-	6mMBand1_matched	2240.1	561.033	4	-2.9	6	10.7	0.17	0.31	0.35	0.35	0	0.1	329	0.41	35.29	0
VHEVLDQPEKLK-K12-156	Scc2	-	monolink	monolink	MSF7153_3mM	3mMBand3.04060.04060.3_3mMBand3.04051.04051.3	852	n/a	-	3mMBand3_matched	1589.86	530.962	3	-2.2	1	9.77	0.21	0.25	0.55	0.55	0	0.23	389	0.28	35	0
IVELNSDDTNEKNSIVDKQNFLNLLAK-K12-156	Scc2	-	monolink	monolink	MSF7153_3mM	3mMBand1.06492.06492.3_3mMBand1.06475.06475.3	924	n/a	-	3mMBand1_matched	3229.69	1077.57	3	4.3	1	11.19	0.18	0.19	0.41	0.41	0	0.08	409	0.23	34.93	0
QLPAKKPDISK-K6-156	Scc2	-	monolink	monolink	MSF7153_6mM	6mMBand1.02549.02549.3_6mMBand1.02526.02526.3	1460	n/a	-	6mMBand1_matched	1379.8	460.942	3	0	1	10.89	0.28	0.3	0.45	0.45	0	0.2	210	0.4	34.85	0
LCGNHPKLFNSR-K7-156	Scc2	-	monolink	monolink	MSF7169_6mM	6mM_Band2.03098.03098.3_6mM_Band2.03087.03087.3	1130	n/a	-	6mM_Band2_matched	1597.81	533.609	3	0.7	2	10.12	0.17	0.31	0.71	0.71	0	0.3	226	0	34.83	0
HKLESVTSNAGNLSFNDNSSNK-K2-156	Scc2	-	monolink	monolink	MSF7169_8mM	8mM_Band2.03963.03963.3_8mM_Band2.03953.03953.3	145	n/a	-	8mM_Band2_matched	2518.19	840.405	3	-0.6	1	11.19	0.27	0.26	0.34	0.34	0	0.08	309	0.14	34.78	0
DAKEQIITVDNELKK-K3-156	Scc2	-	monolink	monolink	MSF7169_6mM	6mM_Band1.05130.05130.3_6mM_Band1.05106.05106.3	644	n/a	-	6mM_Band1_matched	1899.02	634.014	3	-1.2	4	10.06	0.2	0.38	0.51	0.51	0	0.17	219	0.3	34.59	0
GVTKAIHYSIHTDEK-K4-156	Scc2	-	monolink	monolink	MSF7099_6mM	6mMBand3.02894.02894.3_6mMBand3.02877.02877.3	1293	n/a	-	6mMBand3_matched	1853.95	618.991	3	-2.2	5	9.93	0.2	0.33	0.45	0.45	0	0.15	298	0.42	34.45	0
KSEIVSRPEAKHK-K11-156	Scc2	-	monolink	monolink	MSF7169_9mM	9mM_Band1.01627.01627.4_9mM_Band1.01622.01622.4	143	n/a	-	9mM_Band1_matched	1663.93	416.99	4	1.4	2	11.5	0.23	0.24	0.33	0.33	0	0.13	251	0.4	34.42	0
FADSTVSFLTKDHITALYPYMVSDEK-K11-156	Scc2	-	monolink	monolink	MSF7169_9mM	9mM_Band1.08144.08144.3_9mM_Band1.08122.08122.3	950	n/a	-	9mM_Band1_matched	3133.53	1045.52	3	2.1	3	9.62	0.11	0.31	0.44	0.44	0	0.08	411	0.26	34.33	0
FADSTVSFLTKDHITALYPYMVSDEK-K11-156	Scc2	-	monolink	monolink	MSF7153_6mM	6mMBand1.07345.07345.3_6mMBand1.07333.07333.3	950	n/a	-	6mMBand1_matched	3133.52	1045.52	3	-0.1	1	11.26	0.16	0.21	0.47	0.47	0	0.09	339	0.2	34.31	0
VILSNPMVKETIHR-K9-156	Scc2	-	monolink	monolink	MSF7153_3mM	3mMBand3.05726.05726.3_3mMBand3.05690.05690.3	740	n/a	-	3mMBand3_matched	1791.99	598.338	3	-0.9	1	10.93	0.18	0.29	0.77	0.77	0	0.28	135	0	34.08	0
LCGNHPKLFNSR-K7-156	Scc2	-	monolink	monolink	MSF7169_8mM	8mM_Band1.03673.03673.3_8mM_Band1.03651.03651.3	1130	n/a	-	8mM_Band1_matched	1597.8	533.609	3	0.5	4	10.86	0.16	0.3	0.63	0.63	0	0.26	141	0	34.07	0
DVNINVLGTANSTTSSIKNEAEKER-K18-156	Scc2	-	monolink	monolink	MSF7169_9mM	9mM_Band1.06331.06331.3_9mM_Band1.06298.06298.3	76	n/a	-	9mM_Band1_matched	2845.43	949.486	3	1.1	3	11.46	0.19	0.15	0.6	0.6	0	0.12	343	0.22	34.05	0
SEIVSRPEAKHK-K10-156	Scc2	-	monolink	monolink	MSF7169_8mM	8mM_Band2.02047.02047.3_8mM_Band2.02036.02036.3	143	n/a	-	8mM_Band2_matched	1535.84	512.953	3	3.7	3	10.28	0.21	0.25	0.86	0.86	0	0.36	174	0	33.78	0
DHEDNNLIKMINYPETLPHFFK-K9-156	Scc2	-	monolink	monolink	MSF7153_6mM	6mMBand1.07115.07115.4_6mMBand1.07107.07107.4	590	n/a	-	6mMBand1_matched	2870.39	718.604	4	-3.1	1	11.16	0.12	0.24	0.4	0.4	0	0.09	288	0.37	33.7	0
QLPAKKPDISK-K5-156	Scc2	-	monolink	monolink	MSF7169_8mM	8mM_Band1.02808.02808.3_8mM_Band1.02768.02768.3	1459	n/a	-	8mM_Band1_matched	1379.8	460.942	3	-0.6	2	11.1	0.23	0.22	0.53	0.53	0	0.24	187	0.5	33.68	0
AIHYSIHTDEKYYYK-K11-156	Scc2	-	monolink	monolink	MSF7153_6mM	6mMBand3.03857.03857.3_6mMBand3.03831.03831.3	1304	n/a	-	6mMBand3_matched	2086.01	696.343	3	0.1	4	11.12	0.29	0.21	0.46	0.46	0	0.15	257	0.24	33.65	0
LCGNHPKLFNSR-K7-156	Scc2	-	monolink	monolink	MSF7169_9mM	9mM_Band1.03607.03607.3_9mM_Band1.03562.03562.3	1130	n/a	-	9mM_Band1_matched	1597.8	533.608	3	-1.1	2	10.09	0.2	0.29	0.67	0.67	0	0.28	191	0	33.6	0
LCGNHPKLFNSR-K7-156	Scc2	-	monolink	monolink	MSF7169_5mM	5mM_Band3.02767.02767.3_5mM_Band3.02740.02740.3	1130	n/a	-	5mM_Band3_matched	1597.8	533.609	3	0.2	1	10.11	0.19	0.28	0.68	0.68	0	0.28	193	0	33.52	0
DAKEQIITVDNELKK-K3-156	Scc2	-	monolink	monolink	MSF7153_3mM	3mMBand2.03487.03487.3_3mMBand2.03464.03464.3	644	n/a	-	3mMBand2_matched	1899.02	634.015	3	0.8	3	9.34	0.23	0.34	0.49	0.49	0	0.16	276	0.28	33.36	0
VILSNPMVKETIHR-K9-156	Scc2	-	monolink	monolink	MSF7153_6mM	6mMBand3.05352.05352.3_6mMBand3.05307.05307.3	740	n/a	-	6mMBand3_matched	1791.99	598.338	3	-1.1	1	11.33	0.22	0.19	0.83	0.83	0	0.3	134	0	33.2	0
DVNINVLGTANSTTSSIKNEAEKER-K18-156	Scc2	-	monolink	monolink	MSF7169_8mM	8mM_Band1.06473.06473.3_8mM_Band1.06495.06495.3	76	n/a	-	8mM_Band1_matched	2845.43	949.486	3	1.2	5	11.31	0.24	0.18	0.6	0.6	0	0.12	269	0.4	33.11	0
DAKEQIITVDNELKK-K3-156	Scc2	-	monolink	monolink	MSF7169_5mM	5mM_Band3.04146.04146.3_5mM_Band3.04130.04130.3	644	n/a	-	5mM_Band3_matched	1899.02	634.014	3	-1.1	2	10.06	0.22	0.38	0.3	0.3	0	0.1	180	0.63	33.06	0
IVELNSDDTNEKNSIVDKQNFLNLLAK-K12-156	Scc2	-	monolink	monolink	MSF7169_9mM	9mM_Band1.07454.07454.3_9mM_Band1.07431.07431.3	924	n/a	-	9mM_Band1_matched	3229.68	1077.57	3	2.9	1	10.92	0.15	0.17	0.34	0.34	0	0.06	371	0.18	32.94	0
VHEVLDQPEKLK-K10-156	Scc2	-	monolink	monolink	MSF7153_6mM	6mMBand4.03202.03202.3_6mMBand4.03182.03182.3	850	n/a	-	6mMBand4_matched	1589.86	530.963	3	-1.5	2	8.71	0.16	0.29	0.46	0.46	0	0.19	375	0.28	32.91	0
SEIVSRPEAKHK-K10-156	Scc2	-	monolink	monolink	MSF7169_6mM	6mM_Band2.01706.01706.3_6mM_Band2.01700.01700.3	143	n/a	-	6mM_Band2_matched	1535.83	512.952	3	1	1	10.91	0.21	0.19	0.73	0.73	0	0.3	155	0	32.78	0
QLPAKKPDISK-K5-156	Scc2	-	monolink	monolink	MSF7169_7mM	7mM_Band1.02456.02456.3_7mM_Band1.02422.02422.3	1459	n/a	-	7mM_Band1_matched	1379.8	460.941	3	-2.7	2	8.83	0.18	0.4	0.49	0.49	0	0.22	183	0.66	32.55	0
VAKACSSCLSHLHPYINK-K3-156	Scc2	-	monolink	monolink	MSF7153_3mM	3mMBand1.03080.03080.3_3mMBand1.03068.03068.3	1032	n/a	-	3mMBand1_matched	2240.11	747.711	3	1.2	5	11.27	0.25	0.24	0.32	0.32	0	0.09	189	0.22	32.44	0
DKITHVIR-K2-156	Scc2	-	monolink	monolink	MSF7153_6mM	6mMBand4.03378.03378.3_6mMBand4.03347.03347.3	1108	n/a	-	6mMBand4_matched	1136.65	379.892	3	-2.3	3	9.29	0.16	0.37	0.21	0.21	0	0.13	230	0	32.39	0
DVNINVLGTANSTTSSIKNEAEKER-K23-156	Scc2	-	monolink	monolink	MSF7169_8mM	8mM_Band3.05041.05041.3_8mM_Band3.05029.05029.3	81	n/a	-	8mM_Band3_matched	2845.44	949.489	3	4.5	2	10.05	0.2	0.16	0.59	0.59	0	0.12	399	0.36	32.38	0
QLPAKKPDISK-K6-156	Scc2	-	monolink	monolink	MSF7169_8mM	8mM_Band2.02813.02813.3_8mM_Band2.02783.02783.3	1460	n/a	-	8mM_Band2_matched	1379.8	460.942	3	0.3	1	9.63	0.16	0.33	0.48	0.48	0	0.22	173	0.57	32.28	0
DVNINVLGTANSTTSSIKNEAEKER-K18-156	Scc2	-	monolink	monolink	MSF7153_6mM	6mMBand1.05822.05822.3_6mMBand1.05797.05797.3	76	n/a	-	6mMBand1_matched	2845.43	949.485	3	0.1	1	11	0.18	0.19	0.63	0.63	0	0.13	242	0.42	32.25	0
IVELNSDDTNEKNSIVDKQNFLNLLAK-K12-156	Scc2	-	monolink	monolink	MSF7153_6mM	6mMBand1.06759.06759.3_6mMBand1.06740.06740.3	924	n/a	-	6mMBand1_matched	3229.67	1077.56	3	-1.3	1	9.12	0.15	0.18	0.41	0.41	0	0.08	496	0.17	32.09	0
DAKEQIITVDNELKK-K3-156	Scc2	-	monolink	monolink	MSF7153_6mM	6mMBand3.05891.05891.3_6mMBand3.05867.05867.3	644	n/a	-	6mMBand3_matched	1899.02	634.015	3	0	3	9.3	0.2	0.42	0.32	0.32	0	0.11	158	0.29	32.08	0
QLPAKKPDISK-K5-156	Scc2	-	monolink	monolink	MSF7153_3mM	3mMBand4.03176.03176.3_3mMBand4.03149.03149.3	1459	n/a	-	3mMBand4_matched	1379.8	460.941	3	-1.2	2	8.89	0.2	0.37	0.5	0.5	0	0.23	179	0.43	32.04	0
VHEVLDQPEKLK-K10-156	Scc2	-	monolink	monolink	MSF7169_6mM	6mM_Band2.03062.03062.3_6mM_Band2.03048.03048.3	850	n/a	-	6mM_Band2_matched	1589.86	530.962	3	-2.2	1	9.11	0.18	0.24	0.41	0.41	0	0.17	347	0.37	31.99	0
VAKACSSCLSHLHPYINK-K3-156	Scc2	-	monolink	monolink	MSF7169_9mM	9mM_Band1.03706.03706.3_9mM_Band1.03639.03639.3	1032	n/a	-	9mM_Band1_matched	2240.11	747.709	3	-1.5	3	11.36	0.22	0.2	0.32	0.32	0	0.09	196	0.23	31.93	0
VAKACSSCLSHLHPYINK-K3-156	Scc2	-	monolink	monolink	MSF7169_6mM	6mM_Band2.03079.03079.4_6mM_Band2.03067.03067.4	1032	n/a	-	6mM_Band2_matched	2240.11	561.035	4	1.1	4	9.74	0.18	0.29	0.24	0.24	0	0.07	287	0.4	31.91	0
DHEDNNLIKMINYPETLPHFFK-K9-156	Scc2	-	monolink	monolink	MSF7153_3mM	3mMBand1.06839.06839.4_3mMBand1.06832.06832.4	590	n/a	-	3mMBand1_matched	2870.4	718.608	4	1.4	1	9.67	0.12	0.21	0.39	0.39	0	0.09	379	0.13	31.71	0
FADSTVSFLTKDHITALYPYMVSDEK-K11-156	Scc2	-	monolink	monolink	MSF7169_4mM	4mM_Band1.07102.07102.3_4mM_Band1.07090.07090.3	950	n/a	-	4mM_Band1_matched	3133.52	1045.52	3	0.1	1	8.98	0.1	0.27	0.43	0.43	0	0.08	390	0.19	31.7	0
DAKEQIITVDNELKK-K3-156	Scc2	-	monolink	monolink	MSF7169_7mM	7mM_Band3.04038.04038.3_7mM_Band3.04026.04026.3	644	n/a	-	7mM_Band3_matched	1899.02	634.014	3	-0.9	4	10.02	0.23	0.34	0.25	0.25	0	0.08	163	0.35	31.65	0
DKITHVIR-K2-156	Scc2	-	monolink	monolink	MSF7169_8mM	8mM_Band4.03441.03441.3_8mM_Band4.03406.03406.3	1108	n/a	-	8mM_Band4_matched	1136.66	379.894	3	2.3	3	8.44	0.16	0.37	0.25	0.25	0	0.15	257	0	31.57	0
YYYKHDHFLSLLEK-K4-156	Scc2	-	monolink	monolink	MSF7169_8mM	8mM_Band1.06499.06499.3_8mM_Band1.06485.06485.3	1308	n/a	-	8mM_Band1_matched	2011.01	671.344	3	-0.6	2	10.35	0.2	0.2	0.49	0.49	0	0.17	229	0.17	31.51	0
VAKACSSCLSHLHPYINK-K3-156	Scc2	-	monolink	monolink	MSF7169_4mM	4mM_Band1.03252.03252.3_4mM_Band1.03241.03241.3	1032	n/a	-	4mM_Band1_matched	2240.12	747.715	3	5.4	1	11.26	0.22	0.24	0.26	0.26	0	0.07	149	0.19	31.48	0
GVTKAIHYSIHTDEK-K4-156	Scc2	-	monolink	monolink	MSF7153_3mM	3mMBand4.03473.03473.3_3mMBand4.03458.03458.3	1293	n/a	-	3mMBand4_matched	1853.95	618.992	3	-0.2	9	8.66	0.17	0.37	0.54	0.54	0	0.18	207	0.4	31.41	0
DKITHVIR-K2-156	Scc2	-	monolink	monolink	MSF7099_6mM	6mMBand3.03248.03248.3_6mMBand3.03220.03220.3	1108	n/a	-	6mMBand3_matched	1136.65	379.892	3	-2.1	3	7.69	0.11	0.37	0.31	0.31	0	0.2	311	0	31.4	0
KPDISKFSAQLENIEQYSSNGK-K1-156	Scc2	-	monolink	monolink	MSF7169_4mM	4mM_Band1.05819.05819.3_4mM_Band1.05813.05813.3	1460	n/a	-	4mM_Band1_matched	2638.32	880.447	3	1.5	1	8.93	0.13	0.12	0.31	0.31	0	0.07	533	0.2	31.1	0
DAKEQIITVDNELKK-K3-156	Scc2	-	monolink	monolink	MSF7169_9mM	9mM_Band2.04607.04607.3_9mM_Band2.04595.04595.3	644	n/a	-	9mM_Band2_matched	1899.02	634.016	3	1.8	3	10.02	0.17	0.3	0.32	0.32	0	0.11	170	0.22	31.04	0
GVTKAIHYSIHTDEK-K4-156	Scc2	-	monolink	monolink	MSF7099_3mM	3mMBand1.03427.03427.4_3mMBand1.03390.03390.4	1293	n/a	-	3mMBand1_matched	1853.95	464.494	4	-3.2	9	9.25	0.09	0.37	0.49	0.49	0	0.16	140	0.81	30.96	0
DVNINVLGTANSTTSSIKNEAEKER-K18-156	Scc2	-	monolink	monolink	MSF7169_4mM	4mM_Band1.05599.05599.3_4mM_Band1.05614.05614.3	76	n/a	-	4mM_Band1_matched	2845.43	949.483	3	-1.5	3	10.63	0.16	0.17	0.59	0.59	0	0.12	251	0.34	30.95	0
SEIVSRPEAKHK-K12-156	Scc2	-	monolink	monolink	MSF7153_6mM	6mMBand3.01880.01880.3_6mMBand3.01869.01869.3	145	n/a	-	6mMBand3_matched	1535.83	512.951	3	-1.5	1	9.03	0.17	0.43	0.54	0.54	0	0.22	30	0	30.83	0
ANNEEAAIVVDGKLQR-K13-156	Scc2	-	monolink	monolink	MSF7169_7mM	7mM_Band3.04086.04086.3_7mM_Band3.04066.04066.3	1060	n/a	-	7mM_Band3_matched	1881.98	628.335	3	1.2	1	9.01	0.18	0.33	0.27	0.27	0	0.08	249	0	30.75	0
DKITHVIR-K2-156	Scc2	-	monolink	monolink	MSF7169_5mM	5mM_Band3.02874.02874.3_5mM_Band3.02841.02841.3	1108	n/a	-	5mM_Band3_matched	1136.65	379.892	3	-2.3	1	8.42	0.14	0.33	0.25	0.25	0	0.16	255	0	30.69	0
DKITHVIR-K2-156	Scc2	-	monolink	monolink	MSF7169_6mM	6mM_Band1.03467.03467.3_6mM_Band1.03424.03424.3	1108	n/a	-	6mM_Band1_matched	1136.65	379.892	3	-1.4	2	8.45	0.16	0.33	0.24	0.24	0	0.15	251	0	30.62	0
DKITHVIR-K2-156	Scc2	-	monolink	monolink	MSF7169_7mM	7mM_Band1.03367.03367.3_7mM_Band1.03326.03326.3	1108	n/a	-	7mM_Band1_matched	1136.65	379.893	3	-0.9	1	7.04	0.11	0.33	0.36	0.36	0	0.22	357	0	30.61	0
DKVILSNPMVKETIHR-K11-156	Scc2	-	monolink	monolink	MSF7153_6mM	6mMBand3.04878.04878.3_6mMBand3.04832.04832.3	740	n/a	-	6mMBand3_matched	2035.11	679.379	3	-0.7	1	9.16	0.17	0.23	0.59	0.59	0	0.18	261	0.22	30.44	0
YYYKHDHFLSLLEK-K4-156	Scc2	-	monolink	monolink	MSF7153_6mM	6mMBand3.06119.06119.3_6mMBand3.06131.06131.3	1308	n/a	-	6mMBand3_matched	2011	671.342	3	-2.9	2	10.35	0.17	0.31	0.24	0.24	0	0.09	105	0.23	30.35	0
DVNINVLGTANSTTSSIKNEAEKER-K23-156	Scc2	-	monolink	monolink	MSF7169_7mM	7mM_Band1.05686.05686.3_7mM_Band1.05709.05709.3	81	n/a	-	7mM_Band1_matched	2845.43	949.483	3	-1.4	3	10.01	0.16	0.1	0.61	0.61	0	0.12	341	0.39	30.03	0
FADSTVSFLTKDHITALYPYMVSDEK-K11-156	Scc2	-	monolink	monolink	MSF7169_6mM	6mM_Band1.07250.07250.3_6mM_Band1.07230.07230.3	950	n/a	-	6mM_Band1_matched	3133.52	1045.52	3	-0.1	1	10.01	0.11	0.19	0.36	0.36	0	0.07	262	0.23	29.76	0
QLPAKKPDISK-K6-156	Scc2	-	monolink	monolink	MSF7169_6mM	6mM_Band2.02477.02477.3_6mM_Band2.02452.02452.3	1460	n/a	-	6mM_Band2_matched	1379.8	460.942	3	0.2	1	9.42	0.15	0.24	0.49	0.49	0	0.22	160	0.42	29.67	0
EAHSKEAYDK-K5-156	Scc2	-	monolink	monolink	MSF7169_9mM	9mM_Band1.01605.01605.3_9mM_Band1.01569.01569.3	892	n/a	-	9mM_Band1_matched	1332.62	445.214	3	-1.2	3	10	0.17	0.22	0.16	0.16	0	0.08	214	0.56	29.67	0
EAHSKEAYDK-K5-156	Scc2	-	monolink	monolink	MSF7169_7mM	7mM_Band1.01523.01523.3_7mM_Band1.01499.01499.3	892	n/a	-	7mM_Band1_matched	1332.62	445.215	3	0.5	3	8.43	0.12	0.31	0.17	0.17	0	0.09	271	0.67	29.63	0
LLKTNR-K3-155	Scc2	-	monolink	monolink	MSF7153_6mM	6mMBand3.01000.01000.3_6mMBand3.00987.00987.3	1193	n/a	-	6mMBand3_matched	898.561	300.528	3	-1.4	1	9.54	0.22	0.3	0.21	0.21	0	0.17	84	0	29.56	0
YYYKHDHFLSLLEK-K4-156	Scc2	-	monolink	monolink	MSF7169_9mM	9mM_Band1.06482.06482.3_9mM_Band1.06464.06464.3	1308	n/a	-	9mM_Band1_matched	2011.01	671.345	3	0.6	4	9.58	0.12	0.22	0.37	0.37	0	0.13	188	0.35	28.99	0
QLPAKKPDISK-K5-156	Scc2	-	monolink	monolink	MSF7099_3mM	3mMBand1.03053.03053.3_3mMBand1.03032.03032.3	1459	n/a	-	3mMBand1_matched	1379.8	460.941	3	-2	1	10.44	0.19	0.22	0.29	0.29	0	0.13	79	0.55	28.9	0
KSEIVSRPEAK-K1-156	Scc2	-	monolink	monolink	MSF7153_6mM	6mMBand3.02407.02407.3_6mMBand3.02443.02443.3	133	n/a	-	6mMBand3_matched	1398.77	467.264	3	-2	1	7.27	0.07	0.38	0.63	0.63	0	0.29	141	0.48	28.72	0
DHEDNNLIKMINYPETLPHFFK-K9-156	Scc2	-	monolink	monolink	MSF7169_8mM	8mM_Band1.08042.08042.4_8mM_Band1.08030.08030.4	590	n/a	-	8mM_Band1_matched	2870.4	718.607	4	0.3	1	8.61	0.14	0.22	0.4	0.4	0	0.09	280	0.19	28.28	0
DHEDNNLIKMINYPETLPHFFK-K9-156	Scc2	-	monolink	monolink	MSF7169_9mM	9mM_Band1.07913.07913.4_9mM_Band1.07903.07903.4	590	n/a	-	9mM_Band1_matched	2870.39	718.607	4	0	1	8.87	0.05	0.28	0.33	0.33	0	0.08	203	0	28.24	0
DAKEQIITVDNELKK-K3-156	Scc2	-	monolink	monolink	MSF7099_3mM	3mMBand3.04212.04212.3_3mMBand3.04199.04199.3	644	n/a	-	3mMBand3_matched	1899.02	634.015	3	0	1	7.49	0.14	0.42	0.21	0.21	0	0.07	174	0.34	28.18	0
KSEIVSRPEAKHK-K11-156	Scc2	-	monolink	monolink	MSF7153_6mM	6mMBand3.01621.01621.4_6mMBand3.01598.01598.4	143	n/a	-	6mMBand3_matched	1663.92	416.989	4	-0.3	5	8.55	0.15	0.17	0.4	0.4	0	0.15	285	0.65	28.03	0
HKLESVTSNAGNLSFNDNSSNK-K2-156	Scc2	-	monolink	monolink	MSF7153_6mM	6mMBand3.04456.04456.3_6mMBand3.04431.04431.3	145	n/a	-	6mMBand3_matched	2518.18	840.403	3	-3.7	2	9.3	0.17	0.2	0.3	0.3	0	0.07	223	0	27.89	0
SEIVSRPEAKHK-K10-156	Scc2	-	monolink	monolink	MSF7099_3mM	3mMBand1.02049.02049.3_3mMBand1.02061.02061.3	143	n/a	-	3mMBand1_matched	1535.83	512.951	3	0.1	1	7.31	0.18	0.26	0.77	0.77	0	0.32	185	0.23	27.82	0
DAKEQIITVDNELKK-K3-156	Scc2	-	monolink	monolink	MSF7169_8mM	8mM_Band2.05148.05148.3_8mM_Band2.05125.05125.3	644	n/a	-	8mM_Band2_matched	1899.02	634.015	3	0.7	3	8.8	0.16	0.34	0.23	0.23	0	0.08	97	0.48	27.79	0
EAHSKEAYDK-K5-156	Scc2	-	monolink	monolink	MSF7099_6mM	6mMBand3.01867.01867.3_6mMBand3.01852.01852.3	892	n/a	-	6mMBand3_matched	1332.62	445.213	3	-2.4	1	9.18	0.13	0.22	0.13	0.13	0	0.07	212	0.83	27.74	0
VILSNPMVKETIHR-K9-156	Scc2	-	monolink	monolink	MSF7169_5mM	5mM_Band3.03778.03778.3_5mM_Band3.03770.03770.3	740	n/a	-	5mM_Band3_matched	1791.99	598.338	3	-0.1	1	10.7	0.15	0.19	0.39	0.39	0	0.14	18	0.35	27.66	0
SEIVSRPEAKHK-K10-156	Scc2	-	monolink	monolink	MSF7169_9mM	9mM_Band2.01796.01796.3_9mM_Band2.01787.01787.3	143	n/a	-	9mM_Band2_matched	1535.84	512.953	3	2.8	1	8.18	0.17	0.22	0.62	0.62	0	0.26	170	0	27.56	0
DVNINVLGTANSTTSSIKNEAEKER-K18-156	Scc2	-	monolink	monolink	MSF7169_5mM	5mM_Band1.04690.04690.3_5mM_Band1.04678.04678.3	76	n/a	-	5mM_Band1_matched	2845.44	949.487	3	2.1	2	8.58	0.09	0.28	0.49	0.49	0	0.1	171	0.49	27.42	0
VAKACSSCLSHLHPYINK-K3-156	Scc2	-	monolink	monolink	MSF7169_7mM	7mM_Band1.03178.03178.3_7mM_Band1.03163.03163.3	1032	n/a	-	7mM_Band1_matched	2240.1	747.709	3	-1.7	1	8.47	0.18	0.27	0.28	0.28	0	0.08	181	0.64	27.22	0
QLPAKKPDISK-K5-156	Scc2	-	monolink	monolink	MSF7169_5mM	5mM_Band3.02173.02173.3_5mM_Band3.02155.02155.3	1459	n/a	-	5mM_Band3_matched	1379.8	460.942	3	-0.2	2	8.18	0.2	0.37	0.25	0.25	0	0.11	64	0.41	27.16	0
DAKEQIITVDNELKK-K3-156	Scc2	-	monolink	monolink	MSF7169_4mM	4mM_Band2.04218.04218.3_4mM_Band2.04200.04200.3	644	n/a	-	4mM_Band2_matched	1899.02	634.016	3	1.8	1	8.66	0.15	0.3	0.24	0.24	0	0.08	121	0.34	27.14	0
DHEDNNLIKMINYPETLPHFFK-K9-156	Scc2	-	monolink	monolink	MSF7169_4mM	4mM_Band1.06878.06878.4_4mM_Band1.06866.06866.4	590	n/a	-	4mM_Band1_matched	2870.39	718.605	4	-2.2	2	8.12	0.07	0.24	0.34	0.34	0	0.08	269	0.32	27.05	0
KSEIVSRPEAKHK-K11-156	Scc2	-	monolink	monolink	MSF7169_8mM	8mM_Band1.01652.01652.3_8mM_Band1.01633.01633.3	143	n/a	-	8mM_Band1_matched	1663.93	555.65	3	1.3	2	8.92	0.22	0.17	0.48	0.48	0	0.19	152	0.61	26.88	0
DKVILSNPMVKETIHR-K11-156	Scc2	-	monolink	monolink	MSF7099_3mM	3mMBand1.04786.04786.3_3mMBand1.04752.04752.3	740	n/a	-	3mMBand1_matched	2035.11	679.379	3	-0.5	1	9.03	0.21	0.11	0.49	0.49	0	0.15	209	0.41	26.46	0
FADSTVSFLTKDHITALYPYMVSDEK-K11-156	Scc2	-	monolink	monolink	MSF7169_7mM	7mM_Band1.07256.07256.3_7mM_Band1.07244.07244.3	950	n/a	-	7mM_Band1_matched	3133.51	1045.51	3	-3.8	1	8.39	0.07	0.25	0.28	0.28	0	0.05	192	0.28	26.23	0
EAHSKEAYDK-K5-156	Scc2	-	monolink	monolink	MSF7099_3mM	3mMBand3.01945.01945.3_3mMBand3.01934.01934.3	892	n/a	-	3mMBand3_matched	1332.62	445.214	3	-0.9	2	7.74	0.17	0.28	0.14	0.14	0	0.07	168	0.89	25.65	0
VILSNPMVKETIHR-K9-156	Scc2	-	monolink	monolink	MSF7099_6mM	6mMBand1.04890.04890.3_6mMBand1.04854.04854.3	740	n/a	-	6mMBand1_matched	1791.99	598.337	3	-2.3	1	9.3	0.2	0.04	0.76	0.76	0	0.27	138	0	25.61	0
SEIVSRPEAKHK-K10-156	Scc2	-	monolink	monolink	MSF7153_6mM	6mMBand2.01266.01266.3_6mMBand2.01259.01259.3	143	n/a	-	6mMBand2_matched	1535.83	512.952	3	1.7	1	8.22	0.21	0.29	0.24	0.24	0	0.1	71	0	25.51	0
KSEIVSRPEAKHK-K13-156	Scc2	-	monolink	monolink	MSF7169_8mM	8mM_Band2.01985.01985.3_8mM_Band2.01997.01997.3	145	n/a	-	8mM_Band2_matched	1663.93	555.651	3	2.4	1	8.1	0.16	0.16	0.36	0.36	0	0.14	193	0.37	25.09	0
LCGNHPKLFNSR-K7-156	Scc2	-	monolink	monolink	MSF7153_6mM	6mMBand2.02257.02257.3_6mMBand2.02249.02249.3	1130	n/a	-	6mMBand2_matched	1597.8	533.609	3	0.3	6	7.38	0.09	0.26	0.36	0.36	0	0.15	154	0	24.9	0
DVNINVLGTANSTTSSIKNEAEKER-K18-156	Scc2	-	monolink	monolink	MSF7153_3mM	3mMBand1.05566.05566.3_3mMBand1.05538.05538.3	76	n/a	-	3mMBand1_matched	2845.43	949.485	3	0.3	1	7.33	0.16	0.14	0.48	0.48	0	0.1	322	0.35	24.86	0
EAHSKEAYDK-K5-156	Scc2	-	monolink	monolink	MSF7153_6mM	6mMBand4.01735.01735.3_6mMBand4.01713.01713.3	892	n/a	-	6mMBand4_matched	1332.62	445.213	3	-2.3	1	7.52	0.13	0.25	0.13	0.13	0	0.06	194	0.83	24.76	0
GVTKAIHYSIHTDEK-K4-155	Scc2	-	monolink	monolink	MSF7153_3mM	3mMBand3.03111.03111.3_3mMBand3.03093.03093.3	1293	n/a	-	3mMBand3_matched	1852.96	618.663	3	-3	1	7	0.11	0.29	0.35	0.35	0	0.12	154	0.43	24.52	0
VILSNPMVKETIHR-K9-156	Scc2	-	monolink	monolink	MSF7169_6mM	6mM_Band2.04171.04171.3_6mM_Band2.04175.04175.3	740	n/a	-	6mM_Band2_matched	1791.99	598.338	3	0.2	1	7.46	0.11	0.18	0.81	0.81	0	0.29	112	0	24.51	0
HDHFLSLLEKLCGTGK-K10-156	Scc2	-	monolink	monolink	MSF7153_3mM	3mMBand1.06529.06529.3_3mMBand1.06505.06505.3	1318	n/a	-	3mMBand1_matched	2010.03	671.017	3	1.7	1	6.55	0.1	0.24	0.17	0.17	0	0.05	285	0.64	24.13	0
EAHSKEAYDK-K5-156	Scc2	-	monolink	monolink	MSF7169_6mM	6mM_Band1.01559.01559.3_6mM_Band1.01529.01529.3	892	n/a	-	6mM_Band1_matched	1332.62	445.213	3	-2.8	3	6.95	0.07	0.25	0.14	0.14	0	0.07	213	0.86	23.93	0
EAHSKEAYDK-K5-156	Scc2	-	monolink	monolink	MSF7169_5mM	5mM_Band3.01368.01368.3_5mM_Band3.01346.01346.3	892	n/a	-	5mM_Band3_matched	1332.62	445.214	3	-1	1	7.15	0.08	0.24	0.14	0.14	0	0.07	193	0.5	23.78	0
DAKEQIITVDNELKK-K3-156	Scc2	-	monolink	monolink	MSF7099_6mM	6mMBand3.04303.04303.3_6mMBand3.04291.04291.3	644	n/a	-	6mMBand3_matched	1899.02	634.015	3	0.5	1	6.79	0.19	0.28	0.22	0.22	0	0.07	145	0.55	23.41	0
FFKVLKR-K3-156	Scc2	-	monolink	monolink	MSF7099_6mM	6mMBand1.04240.04240.3_6mMBand1.04231.04231.3	1332	n/a	-	6mMBand1_matched	1092.66	365.23	3	-3.8	1	6.58	0.11	0.38	0.14	0.14	0	0.1	40	0	23.3	0
EAHSKEAYDK-K5-156	Scc2	-	monolink	monolink	MSF7169_8mM	8mM_Band1.01714.01714.3_8mM_Band1.01685.01685.3	892	n/a	-	8mM_Band1_matched	1332.62	445.214	3	-0.2	2	6.63	0.07	0.25	0.14	0.14	0	0.07	188	0.76	22.85	0
KSEIVSRPEAKHK-K11-156	Scc2	-	monolink	monolink	MSF7169_6mM	6mM_Band1.01444.01444.3_6mM_Band1.01420.01420.3	143	n/a	-	6mM_Band1_matched	1663.93	555.65	3	0.1	1	7.2	0.15	0.17	0.42	0.42	0	0.16	133	0.7	22.62	0
SEIVSRPEAKHK-K12-156	Scc2	-	monolink	monolink	MSF7099_6mM	6mMBand1.01992.01992.3_6mMBand1.01987.01987.3	145	n/a	-	6mMBand1_matched	1535.83	512.951	3	-1.8	1	7.33	0.16	0.11	0.58	0.58	0	0.24	128	0.56	22.49	0
LCGNHPKLFNSR-K7-155	Scc2	-	monolink	monolink	MSF7153_3mM	3mMBand4.03381.03381.3_3mMBand4.03346.03346.3	1130	n/a	-	3mMBand4_matched	1596.83	533.285	3	6.8	1	5.58	0.21	0.2	0.24	0.24	0	0.1	268	0	21.89	0
EAHSKEAYDK-K10-156	Scc2	-	monolink	monolink	MSF7153_3mM	3mMBand8.02757.02757.3_3mMBand8.03039.03039.3	897	n/a	-	3mMBand8_matched	1332.62	445.214	3	-0.5	4	6.12	0.1	0.3	0.04	0.04	0	0.02	42	0.54	19.75	0.009
IVDDTIMENPEPNKK-GKINNEMK-a14-b2	Scc3	Smc1	xlink	inter-protein xl	MSF7153_3mM	3mMBand3.02902.02902.3_3mMBand3.02870.02870.3	1071	269	802	3mMBand3_matched	2812.41	938.478	3	4.4	1	6.5	0.31	0.14	0.51	0.49	0.02	0.07	420	0.37	25.01	0
RPNNKTLEKLESTIAETQGSK-K5-K9	Scc3	-	intralink	intralink	MSF7153_3mM	3mMBand1.05388.05388.3_3mMBand1.05357.05357.3	336	n/a	-	3mMBand1_matched	2481.32	828.114	3	4.2	3	10.99	0.18	0.23	0.35	0.35	0	0.08	587	0.3	38.78	0
RPNNKTLEKLESTIAETQGSK-K5-K9	Scc3	-	intralink	intralink	MSF7153_6mM	6mMBand2.04160.04160.3_6mMBand2.04141.04141.3	336	n/a	-	6mMBand2_matched	2481.31	828.112	3	1.5	2	11.18	0.24	0.16	0.44	0.44	0	0.1	615	0.4	38.46	0
KKPTSAQKSAVSHAPAYHR-K1-K8	Scc3	-	intralink	intralink	MSF7169_9mM	9mM_Band1.01708.01708.3_9mM_Band1.01707.01707.3	99	n/a	-	9mM_Band1_matched	2201.17	734.732	3	1.2	1	11.12	0.19	0.33	0.37	0.37	0	0.1	318	0.25	36.41	0
FLNQIATLKIHLKK-K9-K13	Scc3	-	intralink	intralink	MSF7169_9mM	9mM_Band1.07302.07302.3_9mM_Band1.07407.07407.3	778	n/a	-	9mM_Band1_matched	1804.1	602.375	3	1.7	2	11.4	0.31	0.35	0.58	0.58	0	0.21	153	0.66	36.08	0
KKPTSAQKSAVSHAPAYHR-K2-K8	Scc3	-	intralink	intralink	MSF7153_3mM	3mMBand3.01946.01946.3_3mMBand3.02239.02239.3	100	n/a	-	3mMBand3_matched	2201.17	734.731	3	-0.2	10	11.37	0.2	0.31	0.37	0.37	0	0.1	288	0.2	35.93	0
KKPTSAQKSAVSHAPAYHR-K1-K8	Scc3	-	intralink	intralink	MSF7153_6mM	6mMBand3.02106.02106.3_6mMBand3.01848.01848.3	99	n/a	-	6mMBand3_matched	2201.17	734.732	3	1	2	11.47	0.29	0.27	0.36	0.36	0	0.09	297	0.32	35.63	0
KPTSAQKSAVSHAPAYHR-K1-K7	Scc3	-	intralink	intralink	MSF7169_9mM	9mM_Band1.02020.02020.3_9mM_Band1.01994.01994.3	100	n/a	-	9mM_Band1_matched	2073.07	692.033	3	-0.6	1	11.41	0.2	0.29	0.41	0.41	0	0.11	247	0.31	35.08	0
KKPTSAQKSAVSHAPAYHR-K2-K8	Scc3	-	intralink	intralink	MSF7153_6mM	6mMBand3.01874.01874.4_6mMBand3.02091.02091.4	100	n/a	-	6mMBand3_matched	2201.16	551.299	4	-2.6	2	10.79	0.18	0.31	0.3	0.3	0	0.08	304	0.49	34.9	0
KPTSAQKSAVSHAPAYHR-K1-K7	Scc3	-	intralink	intralink	MSF7153_3mM	3mMBand3.02429.02429.3_3mMBand3.02413.02413.3	100	n/a	-	3mMBand3_matched	2073.08	692.034	3	1.9	2	11.04	0.21	0.25	0.45	0.45	0	0.13	295	0.33	34.53	0
FLNQIATLKIHLKK-K9-K13	Scc3	-	intralink	intralink	MSF7169_8mM	8mM_Band1.07417.07417.3_8mM_Band1.07385.07385.3	778	n/a	-	8mM_Band1_matched	1804.1	602.374	3	1.1	4	11.15	0.37	0.25	0.65	0.65	0	0.23	157	0.75	34.1	0
FLNQIATLKIHLKK-K9-K13	Scc3	-	intralink	intralink	MSF7153_6mM	6mMBand1.06509.06509.3_6mMBand1.06495.06495.3	778	n/a	-	6mMBand1_matched	1804.09	602.372	3	-2.1	2	11.51	0.3	0.24	0.62	0.62	0	0.22	139	0.6	33.92	0
KKPTSAQKSAVSHAPAYHR-K1-K8	Scc3	-	intralink	intralink	MSF7153_3mM	3mMBand3.01946.01946.3_3mMBand3.02248.02248.3	99	n/a	-	3mMBand3_matched	2201.17	734.731	3	-0.2	4	11.12	0.15	0.29	0.32	0.32	0	0.08	230	0.31	33.71	0
KPTSAQKSAVSHAPAYHR-K1-K7	Scc3	-	intralink	intralink	MSF7153_6mM	6mMBand3.02282.02282.3_6mMBand3.02261.02261.3	100	n/a	-	6mMBand3_matched	2073.07	692.032	3	-1.2	3	10.35	0.13	0.31	0.4	0.4	0	0.11	245	0.27	33.19	0
FLNQIATLKIHLKK-K9-K13	Scc3	-	intralink	intralink	MSF7169_6mM	6mM_Band1.06506.06506.3_6mM_Band1.06498.06498.3	778	n/a	-	6mM_Band1_matched	1804.1	602.374	3	0.4	1	11.21	0.23	0.32	0.24	0.24	0	0.09	47	0.68	31.5	0
FLNQIATLKIHLKK-K9-K13	Scc3	-	intralink	intralink	MSF7153_3mM	3mMBand1.06264.06264.3_3mMBand1.06254.06254.3	778	n/a	-	3mMBand1_matched	1804.1	602.373	3	-1.4	2	10.71	0.3	0.16	0.45	0.45	0	0.16	166	0.63	30.4	0
RPNNKTLEKLESTIAETQGSK-K5-K9	Scc3	-	intralink	intralink	MSF7169_8mM	8mM_Band2.05688.05688.3_8mM_Band2.05667.05667.3	336	n/a	-	8mM_Band2_matched	2481.32	828.114	3	4.5	1	8.32	0.17	0.1	0.26	0.26	0	0.06	327	0.41	25.73	0
KRPNNKTLEK-K1-K6	Scc3	-	intralink	intralink	MSF7153_3mM	3mMBand3.01876.01876.3_3mMBand3.01860.01860.3	331	n/a	-	3mMBand3_matched	1364.78	455.933	3	-1.1	1	7.4	0.1	0.24	0.09	0.09	0	0.05	144	0	23.2	0
KPTSAQKSAVSHAPAYHR-K1-K7	Scc3	-	intralink	intralink	MSF7169_8mM	8mM_Band2.02329.02329.3_8mM_Band2.02303.02303.3	100	n/a	-	8mM_Band2_matched	2073.07	692.033	3	-0.5	1	6.47	0.06	0.23	0.19	0.19	0	0.05	228	0.29	22.54	0
AFMDSTIGNSKVDMK-K11-K15	Scc3	-	intralink	intralink	MSF7169_5mM	5mM_Band1.03920.03920.3_5mM_Band1.04204.04204.3	743	n/a	-	5mM_Band1_matched	1780.84	594.621	3	0.7	2	6.62	0.11	0.18	0.1	0.1	0	0.03	42	0.29	18.28	0
NFKMGPLYQNFAEFMTK-K3-K17	Scc3	-	intralink	intralink	MSF7169_7mM	7mM_Band5.03534.03534.3_7mM_Band5.03431.03431.3	230	n/a	-	7mM_Band5_matched	2203.04	735.355	3	-3.2	1	7.79	0.1	0.09	0.02	0.02	0	0	12	0.42	17.85	0
AFMDSTIGNSKVDMK-K11-K15	Scc3	-	intralink	intralink	MSF7169_6mM	6mM_Band3.03491.03491.3_6mM_Band3.03755.03755.3	743	n/a	-	6mM_Band3_matched	1780.84	594.621	3	0.5	3	4.97	0.06	0.22	0.07	0.07	0	0.02	32	0.34	15.54	0
AFMDSTIGNSKVDMK-K11-K15	Scc3	-	intralink	intralink	MSF7169_4mM	4mM_Band4.02451.02451.3_4mM_Band4.02865.02865.3	743	n/a	-	4mM_Band4_matched	1780.84	594.621	3	0.3	1	4.17	0.08	0.19	0.08	0.08	0	0.03	36	0	13.43	0
TLEKLESTIAETQGSK-NYLAKLSK-a4-b5	Scc3	Scc3	xlink	intra-protein xl	MSF7153_6mM	6mMBand1.05131.05131.3_6mMBand1.05119.05119.3	340	319	21	6mMBand1_matched	2807.52	936.847	3	0	2	10.24	0.31	0.32	0.41	0.35	0.06	0.06	787	0.4	42.88	0
DYENSISKDLR-EIIEKVR-a8-b5	Scc3	Scc3	xlink	intra-protein xl	MSF7153_6mM	6mMBand1.04033.04033.4_6mMBand1.04015.04015.4	887	877	10	6mMBand1_matched	2362.24	591.567	4	-0.7	7	10.6	0.21	0.43	0.31	0.16	0.15	0.06	544	0.53	41.14	0
EKAPLQPNSER-AKSNQTQR-a2-b2	Scc3	Scc3	xlink	intra-protein xl	MSF7153_6mM	6mMBand3.01634.01634.4_6mMBand3.01605.01605.4	1086	1078	8	6mMBand3_matched	2337.2	585.309	4	0.3	4	9.46	0.21	0.51	0.43	0.34	0.1	0.07	389	0.44	38.04	0
TLEKLESTIAETQGSK-NYLAKLSK-a4-b5	Scc3	Scc3	xlink	intra-protein xl	MSF7153_3mM	3mMBand1.04906.04906.3_3mMBand1.04902.04902.3	340	319	21	3mMBand1_matched	2807.53	936.851	3	4.7	1	9.33	0.29	0.23	0.45	0.39	0.05	0.07	719	0.37	37.94	0
SVWKPIAAIIGR-DYENSISKDLR-a4-b8	Scc3	Scc3	xlink	intra-protein xl	MSF7169_8mM	8mM_Band1.07373.07373.3_8mM_Band1.07351.07351.3	894	887	7	8mM_Band1_matched	2786.5	929.842	3	2.5	1	11.04	0.35	0.31	0.52	0.35	0.17	0.09	293	0.87	35.77	0
FLSTVAKFLAR-IQTKDSVK-a7-b4	Scc3	Scc3	xlink	intra-protein xl	MSF7153_6mM	6mMBand3.05710.05710.3_6mMBand3.05697.05697.3	520	673	153	6mMBand3_matched	2307.32	770.114	3	-1.1	3	10.91	0.5	0.35	0.54	0.44	0.1	0.09	234	0.57	35.52	0
VALNKEK-LKGLMK-a5-b2	Scc3	Scc3	xlink	intra-protein xl	MSF7153_6mM	6mMBand3.03335.03335.3_6mMBand3.03303.03303.3	1048	1028	20	6mMBand3_matched	1626.98	543.333	3	1.1	3	10.95	0.42	0.33	0.72	0.68	0.04	0.12	212	0.77	35.02	0
DYENSISKDLR-EIIEKVR-a8-b5	Scc3	Scc3	xlink	intra-protein xl	MSF7099_3mM	3mMBand1.04581.04581.3_3mMBand1.04560.04560.3	887	877	10	3mMBand1_matched	2362.23	788.418	3	-3	4	10.67	0.3	0.22	0.3	0.17	0.13	0.06	432	0.66	34.97	0
DYENSISKDLR-EIIEKVR-a8-b5	Scc3	Scc3	xlink	intra-protein xl	MSF7153_3mM	3mMBand4.04719.04719.4_3mMBand4.04703.04703.4	887	877	10	3mMBand4_matched	2362.23	591.565	4	-3.7	11	9.67	0.17	0.2	0.23	0.09	0.14	0.05	538	0.86	34.03	0
EKAPLQPNSER-AKSNQTQR-a2-b2	Scc3	Scc3	xlink	intra-protein xl	MSF7153_3mM	3mMBand3.01727.01727.3_3mMBand3.01707.01707.3	1086	1078	8	3mMBand3_matched	2337.21	780.079	3	4.3	3	8.27	0.2	0.39	0.48	0.36	0.11	0.08	431	0.42	34	0
EKAPLQPNSER-AKSNQTQR-a2-b2	Scc3	Scc3	xlink	intra-protein xl	MSF7099_6mM	6mMBand1.01866.01866.3_6mMBand1.01838.01838.3	1086	1078	8	6mMBand1_matched	2337.2	780.076	3	0	1	7.36	0.14	0.43	0.35	0.26	0.09	0.06	493	0.49	33.77	0
EKAPLQPNSER-AKSNQTQR-a2-b2	Scc3	Scc3	xlink	intra-protein xl	MSF7169_6mM	6mM_Band1.01431.01431.3_6mM_Band1.01417.01417.3	1086	1078	8	6mM_Band1_matched	2337.2	780.075	3	-0.4	1	8.08	0.14	0.37	0.46	0.34	0.12	0.08	415	0.42	32.73	0
FLSTVAKFLAR-IQTKDSVK-a7-b4	Scc3	Scc3	xlink	intra-protein xl	MSF7153_3mM	3mMBand3.06127.06127.4_3mMBand3.06117.06117.4	520	673	153	3mMBand3_matched	2307.32	577.836	4	-2.4	3	10.22	0.27	0.36	0.56	0.5	0.06	0.09	161	0.6	32.6	0
VALNKEK-LKGLMK-a5-b2	Scc3	Scc3	xlink	intra-protein xl	MSF7153_3mM	3mMBand3.03576.03576.3_3mMBand3.03538.03538.3	1048	1028	20	3mMBand3_matched	1626.97	543.332	3	-1.3	1	10.07	0.32	0.33	0.73	0.71	0.02	0.12	180	0.27	32.55	0
SVWKPIAAIIGR-DYENSISKDLR-a4-b8	Scc3	Scc3	xlink	intra-protein xl	MSF7169_9mM	9mM_Band1.07260.07260.3_9mM_Band1.07369.07369.3	894	887	7	9mM_Band1_matched	2786.5	929.842	3	1.9	2	9.99	0.32	0.28	0.48	0.36	0.12	0.09	268	0.91	32.34	0
QLSLEEKK-KRPNNK-a7-b1	Scc3	Scc3	xlink	intra-protein xl	MSF7153_3mM	3mMBand3.01894.01894.4_3mMBand3.01891.01891.4	329	331	2	3mMBand3_matched	1867.05	467.771	4	0.4	2	8.85	0.34	0.24	0.55	0.43	0.12	0.09	412	0.79	32.05	0
SVWKPIAAIIGR-DYENSISKDLR-a4-b8	Scc3	Scc3	xlink	intra-protein xl	MSF7153_6mM	6mMBand1.06473.06473.3_6mMBand1.06455.06455.3	894	887	7	6mMBand1_matched	2786.5	929.841	3	0.8	2	9.19	0.29	0.24	0.53	0.34	0.19	0.1	309	0.82	30.74	0
EKAPLQPNSER-AKSNQTQR-a2-b2	Scc3	Scc3	xlink	intra-protein xl	MSF7169_9mM	9mM_Band1.01495.01495.3_9mM_Band1.01472.01472.3	1086	1078	8	9mM_Band1_matched	2337.21	780.077	3	1.9	1	7.81	0.19	0.35	0.45	0.34	0.12	0.08	348	0.42	30.68	0
EKAPLQPNSER-AKSNQTQR-a2-b2	Scc3	Scc3	xlink	intra-protein xl	MSF7169_8mM	8mM_Band2.01901.01901.3_8mM_Band2.01897.01897.3	1086	1078	8	8mM_Band2_matched	2337.21	780.077	3	1.4	4	6.97	0.18	0.37	0.39	0.28	0.12	0.07	407	0.34	30.36	0
EKAPLQPNSER-AKSNQTQR-a2-b2	Scc3	Scc3	xlink	intra-protein xl	MSF7099_3mM	3mMBand1.01921.01921.3_3mMBand1.01892.01892.3	1086	1078	8	3mMBand1_matched	2337.2	780.075	3	-0.5	2	6.79	0.08	0.41	0.36	0.28	0.08	0.06	390	0.32	30.2	0
SASNTSSKR-KKPTSAQK-a8-b1	Scc3	Scc3	xlink	intra-protein xl	MSF7153_6mM	6mMBand3.01044.01044.3_6mMBand3.01001.01001.3	95	99	4	6mMBand3_matched	1961.06	654.694	3	1.9	1	7.84	0.27	0.24	0.38	0.29	0.09	0.07	423	0.41	29.81	0
EKAPLQPNSER-NIQKAK-a2-b4	Scc3	Scc3	xlink	intra-protein xl	MSF7153_6mM	6mMBand3.02076.02076.3_6mMBand3.02053.02053.3	1086	1076	10	6mMBand3_matched	2106.14	703.055	3	-0.5	2	7.01	0.2	0.37	0.43	0.42	0.01	0.06	367	0.37	29.59	0
IVDDTIMENPEPNKK-NIQKAK-a14-b4	Scc3	Scc3	xlink	intra-protein xl	MSF7153_6mM	6mMBand3.03192.03192.3_6mMBand3.03162.03162.3	1071	1076	5	6mMBand3_matched	2580.35	861.126	3	2.7	1	8.18	0.34	0.24	0.56	0.53	0.03	0.08	358	0.92	29.58	0
LGPLFKK-VALNKEK-a6-b5	Scc3	Scc3	xlink	intra-protein xl	MSF7153_6mM	6mMBand3.03893.03893.3_6mMBand3.03881.03881.3	1056	1048	8	6mMBand3_matched	1740.05	581.026	3	-0.8	1	9.05	0.44	0.13	0.61	0.28	0.33	0.11	278	0.88	28.11	0
SVWKPIAAIIGR-DYENSISKDLR-a4-b8	Scc3	Scc3	xlink	intra-protein xl	MSF7169_4mM	4mM_Band1.06254.06254.3_4mM_Band1.06241.06241.3	894	887	7	4mM_Band1_matched	2786.5	929.84	3	0.4	2	8.34	0.32	0.17	0.47	0.35	0.12	0.08	300	0.74	27.29	0
KIVDDTIMENPEPNKK-LKGLMK-a1-b2	Scc3	Scc3	xlink	intra-protein xl	MSF7153_3mM	3mMBand3.04589.04589.5_3mMBand3.04558.04558.5	1057	1028	29	3mMBand3_matched	2696.44	540.296	5	-3.4	2	7.64	0.11	0.24	0.36	0.32	0.04	0.05	278	0.64	26.09	0
SVWKPIAAIIGR-DYENSISKDLR-a4-b8	Scc3	Scc3	xlink	intra-protein xl	MSF7153_3mM	3mMBand1.06217.06217.3_3mMBand1.06211.06211.3	894	887	7	3mMBand1_matched	2786.5	929.84	3	0.3	2	7.55	0.2	0.19	0.44	0.34	0.1	0.08	314	0.77	26	0
NYLAKLSK-QLSLEEKK-a5-b7	Scc3	Scc3	xlink	intra-protein xl	MSF7153_3mM	3mMBand3.04763.04763.3_3mMBand3.04744.04744.3	319	329	10	3mMBand3_matched	2047.15	683.392	3	-2	1	8.44	0.25	0.18	0.26	0.08	0.18	0.05	127	0.74	24.01	0
AKSNQTQR-VALNKEK-a2-b5	Scc3	Scc3	xlink	intra-protein xl	MSF7153_6mM	6mMBand3.01447.01447.3_6mMBand3.01425.01425.3	1078	1048	30	6mMBand3_matched	1870.03	624.352	3	2.1	1	6.72	0.19	0.15	0.22	0.14	0.08	0.04	274	0.64	22.42	0
SKFLSTVAK-QLSLEEKK-a2-b7	Scc3	Scc3	xlink	intra-protein xl	MSF7153_6mM	6mMBand1.04083.04083.3_6mMBand1.04084.04084.3	513	329	184	6mMBand1_matched	2091.18	698.067	3	-2.5	1	6.22	0.15	0.2	0.09	0.06	0.03	0.02	67	0.88	18.27	0
ILNDSLIYHLKDCAEVDSR-KKRPNNK-a11-b2	Scc3	Scc3	xlink	intra-protein xl	MSF7153_6mM	6mMBand1.04178.04178.3_6mMBand1.04141.04141.3	571	331	240	6mMBand1_matched	3281.72	1094.92	3	1.9	1	2.95	0.14	0.07	0.05	0.04	0.01	0.01	27	0.91	8.15	0
SASNTSSKR-SASNTSSKR-a8-b8	Scc3	Scc3	xlink	intra-protein xl	MSF7153_6mM	6mMBand6.03726.03726.3_6mMBand6.03919.03919.3	95	95	0	6mMBand6_matched	2010.99	671.336	3	-3.5	3	1.92	0.06	0.07	0.05	0.03	0.03	0.01	70	0	6.81	0
SKFLSTVAK-KKPTSAQK-a2-b2	Scc3	Scc3	xlink	intra-protein xl	MSF7153_6mM	6mMBand1.03853.03853.3_6mMBand1.03839.03839.3	513	100	413	6mMBand1_matched	2004.17	669.065	3	4.6	1	2.23	0.14	0.02	0.03	0.02	0.01	0.01	30	0	5.69	0
NSTILYLNVFHGLCAGANNPKIQTK-K21-156	Scc3	-	monolink	monolink	MSF7169_9mM	9mM_Band1.07069.07069.3_9mM_Band1.07054.07054.3	669	n/a	-	9mM_Band1_matched	2928.51	977.178	3	-2.5	4	11.5	0.34	0.21	0.48	0.48	0	0.1	981	0.25	47	0
QKLHEFYLLISK-K2-156	Scc3	-	monolink	monolink	MSF7153_6mM	6mMBand1.05986.05986.3_6mMBand1.05956.05956.3	211	n/a	-	6mMBand1_matched	1673.94	558.987	3	-0.6	2	11.41	0.29	0.45	0.32	0.32	0	0.13	649	0.26	46.21	0
SQVIEEDYDDEQNTSAQHVESDKITAK-K27-156	Scc3	-	monolink	monolink	MSF7169_5mM	5mM_Band1.03017.03017.3_5mM_Band1.03001.03001.3	40	n/a	-	5mM_Band1_matched	3234.47	1079.16	3	-0.7	3	11.51	0.34	0.38	0.54	0.54	0	0.1	632	0.07	44.26	0
KFLQEKMDPNNSR-K6-156	Scc3	-	monolink	monolink	MSF7153_6mM	6mMBand3.04079.04079.3_6mMBand3.04047.04047.3	788	n/a	-	6mMBand3_matched	1761.87	588.297	3	-3.2	2	9.81	0.17	0.43	0.44	0.44	0	0.17	716	0	44.06	0
ILPHLIIQNHNSKSTDNSAIR-K13-156	Scc3	-	monolink	monolink	MSF7169_9mM	9mM_Band1.04165.04165.4_9mM_Band1.04174.04174.4	436	n/a	-	9mM_Band1_matched	2526.35	632.596	4	-1.6	3	11.51	0.15	0.33	0.3	0.3	0	0.07	700	0.45	43.64	0
SQVIEEDYDDEQNTSAQHVESDKITAK-K23-156	Scc3	-	monolink	monolink	MSF7169_7mM	7mM_Band1.03486.03486.3_7mM_Band1.03464.03464.3	36	n/a	-	7mM_Band1_matched	3234.47	1079.16	3	1.1	6	11.51	0.33	0.37	0.55	0.55	0	0.1	561	0.09	42.81	0
QKLHEFYLLISK-K2-156	Scc3	-	monolink	monolink	MSF7169_9mM	9mM_Band1.06760.06760.3_9mM_Band1.06730.06730.3	211	n/a	-	9mM_Band1_matched	1673.94	558.987	3	-0.5	4	11.51	0.26	0.43	0.26	0.26	0	0.11	483	0.38	42.54	0
QKLHEFYLLISK-K2-156	Scc3	-	monolink	monolink	MSF7169_8mM	8mM_Band4.05824.05824.3_8mM_Band4.05804.05804.3	211	n/a	-	8mM_Band4_matched	1673.94	558.988	3	1.4	4	10.35	0.18	0.43	0.25	0.25	0	0.1	616	0.46	42.42	0
KKPTSAQKSAVSHAPAYHR-K8-156	Scc3	-	monolink	monolink	MSF7153_6mM	6mMBand3.01842.01842.4_6mMBand3.01829.01829.4	106	n/a	-	6mMBand3_matched	2219.18	555.804	4	0.8	10	11.51	0.2	0.29	0.51	0.51	0	0.13	621	0.38	42.21	0
SQVIEEDYDDEQNTSAQHVESDKITAK-K23-156	Scc3	-	monolink	monolink	MSF7169_9mM	9mM_Band3.02805.02805.3_9mM_Band3.02784.02784.3	36	n/a	-	9mM_Band3_matched	3234.47	1079.17	3	1.8	7	11.48	0.32	0.27	0.48	0.48	0	0.09	624	0.15	41.63	0
KPTSAQKSAVSHAPAYHR-K7-156	Scc3	-	monolink	monolink	MSF7153_6mM	6mMBand3.01847.01847.3_6mMBand3.01839.01839.3	106	n/a	-	6mMBand3_matched	2091.09	698.037	3	1.2	6	11.51	0.23	0.41	0.54	0.54	0	0.15	414	0	41.38	0
NSTILYLNVFHGLCAGANNPKIQTK-K21-156	Scc3	-	monolink	monolink	MSF7153_3mM	3mMBand1.06089.06089.3_3mMBand1.06075.06075.3	669	n/a	-	3mMBand1_matched	2928.54	977.187	3	6.6	2	11.4	0.23	0.21	0.46	0.46	0	0.09	690	0.36	41.23	0
SQVIEEDYDDEQNTSAQHVESDKITAK-K23-156	Scc3	-	monolink	monolink	MSF7169_5mM	5mM_Band1.03017.03017.3_5mM_Band1.02997.02997.3	36	n/a	-	5mM_Band1_matched	3234.47	1079.16	3	-0.7	4	11.32	0.39	0.22	0.48	0.48	0	0.09	659	0.13	40.97	0
QKLHEFYLLISK-K2-156	Scc3	-	monolink	monolink	MSF7153_3mM	3mMBand1.05738.05738.3_3mMBand1.05699.05699.3	211	n/a	-	3mMBand1_matched	1673.94	558.987	3	-0.4	1	10.35	0.21	0.45	0.24	0.24	0	0.1	505	0.42	40.93	0
RKPKSASNTSSK-K4-156	Scc3	-	monolink	monolink	MSF7153_6mM	6mMBand4.01084.01084.3_6mMBand4.01085.01085.3	87	n/a	-	6mMBand4_matched	1445.78	482.935	3	-1.3	1	10.12	0.17	0.42	0.24	0.24	0	0.1	571	0.42	40.81	0
SQVIEEDYDDEQNTSAQHVESDKITAK-K23-156	Scc3	-	monolink	monolink	MSF7169_6mM	6mM_Band2.03334.03334.3_6mM_Band2.03307.03307.3	36	n/a	-	6mM_Band2_matched	3234.47	1079.16	3	0.9	4	11.51	0.29	0.26	0.52	0.52	0	0.1	573	0	40.49	0
FDEFIKTHEDLPK-K6-156	Scc3	-	monolink	monolink	MSF7169_8mM	8mM_Band1.05040.05040.3_8mM_Band1.05007.05007.3	535	n/a	-	8mM_Band1_matched	1773.89	592.306	3	6.4	5	11.44	0.25	0.37	0.66	0.66	0	0.25	330	0	40.32	0
FDEFIKTHEDLPK-K6-156	Scc3	-	monolink	monolink	MSF7169_6mM	6mM_Band2.04086.04086.3_6mM_Band2.04066.04066.3	535	n/a	-	6mM_Band2_matched	1773.89	592.303	3	2.2	3	10.56	0.19	0.45	0.61	0.61	0	0.24	360	0.18	40.29	0
SKKDQDQYLEIAK-K3-156	Scc3	-	monolink	monolink	MSF7169_7mM	7mM_Band1.03300.03300.3_7mM_Band1.03274.03274.3	120	n/a	-	7mM_Band1_matched	1720.89	574.637	3	-0.6	2	11.51	0.29	0.37	0.38	0.38	0	0.15	390	0.26	40.22	0
VRDYENSISKDLR-K10-156	Scc3	-	monolink	monolink	MSF7153_6mM	6mMBand3.04046.04046.3_6mMBand3.04013.04013.3	887	n/a	-	6mMBand3_matched	1749.89	584.304	3	-1.3	6	11.44	0.24	0.39	0.53	0.53	0	0.2	334	0.17	40.14	0
SQVIEEDYDDEQNTSAQHVESDKITAK-K27-156	Scc3	-	monolink	monolink	MSF7169_4mM	4mM_Band3.02905.02905.3_4mM_Band3.02887.02887.3	40	n/a	-	4mM_Band3_matched	3234.47	1079.16	3	1.2	2	11.44	0.24	0.3	0.47	0.47	0	0.09	526	0.09	40.1	0
KPTSAQKSAVSHAPAYHR-K7-156	Scc3	-	monolink	monolink	MSF7153_3mM	3mMBand3.01943.01943.3_3mMBand3.01923.01923.3	106	n/a	-	3mMBand3_matched	2091.09	698.037	3	0	5	11.44	0.26	0.36	0.52	0.52	0	0.14	409	0.28	40.01	0
NSTILYLNVFHGLCAGANNPKIQTK-K21-156	Scc3	-	monolink	monolink	MSF7169_8mM	8mM_Band1.07176.07176.3_8mM_Band1.07157.07157.3	669	n/a	-	8mM_Band1_matched	2928.52	977.181	3	0.6	1	11.1	0.26	0.24	0.44	0.44	0	0.09	608	0.21	39.81	0
SQVIEEDYDDEQNTSAQHVESDKITAK-K27-156	Scc3	-	monolink	monolink	MSF7169_8mM	8mM_Band3.03398.03398.3_8mM_Band3.03345.03345.3	40	n/a	-	8mM_Band3_matched	3234.49	1079.17	3	5.9	3	11.51	0.32	0.31	0.46	0.46	0	0.08	475	0.09	39.77	0
SQVIEEDYDDEQNTSAQHVESDKITAK-K27-156	Scc3	-	monolink	monolink	MSF7099_6mM	6mMBand1.03952.03952.3_6mMBand1.03951.03951.3	40	n/a	-	6mMBand1_matched	3234.46	1079.16	3	-3.4	2	11.46	0.34	0.32	0.5	0.5	0	0.09	457	0	39.59	0
FLNQIATLKIHLK-K9-156	Scc3	-	monolink	monolink	MSF7153_6mM	6mMBand1.06137.06137.3_6mMBand1.06110.06110.3	778	n/a	-	6mMBand1_matched	1694.01	565.678	3	-1.4	4	11.51	0.29	0.46	0.69	0.69	0	0.27	164	0.49	39.54	0
KKPTSAQKSAVSHAPAYHR-K8-156	Scc3	-	monolink	monolink	MSF7153_3mM	3mMBand3.01914.01914.4_3mMBand3.01912.01912.4	106	n/a	-	3mMBand3_matched	2219.18	555.803	4	-0.8	3	11.51	0.23	0.25	0.49	0.49	0	0.13	509	0.34	39.49	0
SQVIEEDYDDEQNTSAQHVESDKITAK-K23-156	Scc3	-	monolink	monolink	MSF7169_8mM	8mM_Band3.03375.03375.3_8mM_Band3.03345.03345.3	36	n/a	-	8mM_Band3_matched	3234.47	1079.16	3	-0.3	7	10.85	0.35	0.26	0.55	0.55	0	0.1	560	0.19	39.2	0
FLNQIATLKIHLK-K9-156	Scc3	-	monolink	monolink	MSF7169_8mM	8mM_Band1.06958.06958.3_8mM_Band1.06935.06935.3	778	n/a	-	8mM_Band1_matched	1694.02	565.679	3	0.9	5	11.44	0.26	0.46	0.69	0.69	0	0.27	151	0.48	39.1	0
FDEFIKTHEDLPK-K6-156	Scc3	-	monolink	monolink	MSF7169_9mM	9mM_Band2.04130.04130.3_9mM_Band2.04108.04108.3	535	n/a	-	9mM_Band2_matched	1773.89	592.304	3	2.8	5	9.81	0.18	0.49	0.58	0.58	0	0.22	332	0.21	38.98	0
LQVTKILPHLIIQNHNSK-K5-156	Scc3	-	monolink	monolink	MSF7169_9mM	9mM_Band1.05815.05815.4_9mM_Band1.05798.05798.4	423	n/a	-	9mM_Band1_matched	2251.31	563.835	4	0.9	10	11.28	0.16	0.51	0.53	0.53	0	0.15	196	0.55	38.96	0
NSTILYLNVFHGLCAGANNPKIQTK-K21-156	Scc3	-	monolink	monolink	MSF7153_6mM	6mMBand1.06343.06343.3_6mMBand1.06321.06321.3	669	n/a	-	6mMBand1_matched	2928.51	977.179	3	-1.4	2	11.51	0.31	0.27	0.43	0.43	0	0.09	475	0.25	38.9	0
FLNQIATLKIHLK-K9-156	Scc3	-	monolink	monolink	MSF7169_9mM	9mM_Band1.06848.06848.3_9mM_Band1.06820.06820.3	778	n/a	-	9mM_Band1_matched	1694.02	565.679	3	0.9	2	11.51	0.32	0.41	0.73	0.73	0	0.28	155	0.61	38.63	0
ILNDSLIYHLKDCAEVDSR-K11-156	Scc3	-	monolink	monolink	MSF7169_8mM	8mM_Band1.07253.07253.3_8mM_Band1.07225.07225.3	571	n/a	-	8mM_Band1_matched	2416.2	806.407	3	0.8	1	11.51	0.33	0.38	0.59	0.59	0	0.16	282	0.11	38.61	0
LQVTKILPHLIIQNHNSK-K5-156	Scc3	-	monolink	monolink	MSF7153_3mM	3mMBand3.06379.06379.4_3mMBand3.06363.06363.4	423	n/a	-	3mMBand3_matched	2251.3	563.833	4	-1.7	5	11.51	0.18	0.47	0.56	0.56	0	0.16	174	0.64	38.37	0
FLNQIATLKIHLK-K9-156	Scc3	-	monolink	monolink	MSF7169_4mM	4mM_Band1.05965.05965.3_4mM_Band1.05940.05940.3	778	n/a	-	4mM_Band1_matched	1694.01	565.678	3	-0.9	1	11.51	0.35	0.4	0.65	0.65	0	0.25	171	0.46	38.34	0
SQVIEEDYDDEQNTSAQHVESDKITAK-K27-156	Scc3	-	monolink	monolink	MSF7169_9mM	9mM_Band2.03335.03335.3_9mM_Band2.03306.03306.3	40	n/a	-	9mM_Band2_matched	3234.48	1079.17	3	2.3	1	10.7	0.3	0.21	0.54	0.54	0	0.1	600	0.12	38.31	0
SQVIEEDYDDEQNTSAQHVESDKITAK-K23-156	Scc3	-	monolink	monolink	MSF7099_3mM	3mMBand1.04151.04151.3_3mMBand1.04127.04127.3	36	n/a	-	3mMBand1_matched	3234.47	1079.16	3	-1	1	11.51	0.37	0.28	0.47	0.47	0	0.09	418	0.16	38.13	0
KPTSAQKSAVSHAPAYHR-K7-156	Scc3	-	monolink	monolink	MSF7169_6mM	6mM_Band1.01596.01596.3_6mM_Band1.01593.01593.3	106	n/a	-	6mM_Band1_matched	2091.09	698.038	3	1.4	3	11.21	0.23	0.32	0.51	0.51	0	0.14	371	0.33	38	0
LQVTKILPHLIIQNHNSK-K5-156	Scc3	-	monolink	monolink	MSF7169_6mM	6mM_Band1.05238.05238.4_6mM_Band1.05214.05214.4	423	n/a	-	6mM_Band1_matched	2251.3	563.833	4	-2.9	3	11.51	0.23	0.45	0.54	0.54	0	0.15	173	0.5	37.99	0
KIVDDTIMENPEPNKK-K15-156	Scc3	-	monolink	monolink	MSF7153_6mM	6mMBand3.04108.04108.3_6mMBand3.04080.04080.3	1071	n/a	-	6mMBand3_matched	2026.02	676.348	3	-3.8	2	9.71	0.19	0.28	0.52	0.52	0	0.16	575	0.24	37.97	0
LQVTKILPHLIIQNHNSK-K5-156	Scc3	-	monolink	monolink	MSF7153_6mM	6mMBand3.05927.05927.4_6mMBand3.05911.05911.4	423	n/a	-	6mMBand3_matched	2251.3	563.834	4	-0.7	10	11.27	0.24	0.47	0.55	0.55	0	0.15	171	0.6	37.92	0
SQVIEEDYDDEQNTSAQHVESDKITAK-K23-156	Scc3	-	monolink	monolink	MSF7153_3mM	3mMBand4.04326.04326.3_3mMBand4.04317.04317.3	36	n/a	-	3mMBand4_matched	3234.47	1079.16	3	0.2	2	11.51	0.28	0.29	0.58	0.58	0	0.11	384	0.11	37.85	0
VRDYENSISKDLR-K10-156	Scc3	-	monolink	monolink	MSF7153_3mM	3mMBand3.04312.04312.3_3mMBand3.04286.04286.3	887	n/a	-	3mMBand3_matched	1749.88	584.302	3	-3.7	1	11.44	0.24	0.3	0.48	0.48	0	0.18	314	0	37.66	0
EKFDEFIKTHEDLPK-K8-156	Scc3	-	monolink	monolink	MSF7169_8mM	8mM_Band1.04878.04878.3_8mM_Band1.04854.04854.3	535	n/a	-	8mM_Band1_matched	2031.02	678.015	3	0.6	2	10.81	0.15	0.38	0.39	0.39	0	0.13	332	0	37.49	0
LQVTKILPHLIIQNHNSK-K5-156	Scc3	-	monolink	monolink	MSF7169_8mM	8mM_Band4.05175.05175.4_8mM_Band4.05164.05164.4	423	n/a	-	8mM_Band4_matched	2251.31	563.835	4	1.6	4	11.27	0.15	0.45	0.52	0.52	0	0.14	185	0.53	37.46	0
SKKDQDQYLEIAK-K3-156	Scc3	-	monolink	monolink	MSF7169_6mM	6mM_Band1.03394.03394.3_6mM_Band1.03374.03374.3	120	n/a	-	6mM_Band1_matched	1720.88	574.636	3	-2.2	5	11.23	0.16	0.33	0.36	0.36	0	0.14	338	0	37.35	0
SQVIEEDYDDEQNTSAQHVESDKITAK-K23-156	Scc3	-	monolink	monolink	MSF7169_4mM	4mM_Band2.03155.03155.3_4mM_Band2.03133.03133.3	36	n/a	-	4mM_Band2_matched	3234.47	1079.16	3	-1.3	1	10.51	0.25	0.21	0.49	0.49	0	0.09	572	0	37.28	0
SKKDQDQYLEIAK-K3-156	Scc3	-	monolink	monolink	MSF7169_8mM	8mM_Band2.03577.03577.3_8mM_Band2.03553.03553.3	120	n/a	-	8mM_Band2_matched	1720.89	574.638	3	1.9	3	10.62	0.21	0.35	0.31	0.31	0	0.12	369	0.37	37.1	0
SKKDQDQYLEIAK-K2-156	Scc3	-	monolink	monolink	MSF7153_3mM	3mMBand3.04206.04206.3_3mMBand3.04180.04180.3	119	n/a	-	3mMBand3_matched	1720.88	574.635	3	-3.7	4	11.46	0.25	0.29	0.31	0.31	0	0.12	341	0	36.96	0
SKKDQDQYLEIAK-K2-156	Scc3	-	monolink	monolink	MSF7153_6mM	6mMBand3.03971.03971.3_6mMBand3.03905.03905.3	119	n/a	-	6mMBand3_matched	1720.89	574.637	3	-1.2	5	11.27	0.22	0.26	0.34	0.34	0	0.13	382	0.12	36.94	0
ILNDSLIYHLKDCAEVDSR-K11-155	Scc3	-	monolink	monolink	MSF7169_8mM	8mM_Band1.06777.06777.3_8mM_Band1.06760.06760.3	571	n/a	-	8mM_Band1_matched	2415.22	806.079	3	1.1	1	11.51	0.23	0.27	0.48	0.48	0	0.13	331	0.22	36.65	0
FLNQIATLKIHLK-K9-156	Scc3	-	monolink	monolink	MSF7153_3mM	3mMBand1.05876.05876.3_3mMBand1.05854.05854.3	778	n/a	-	3mMBand1_matched	1694.01	565.679	3	0.8	2	11.46	0.34	0.32	0.64	0.64	0	0.25	172	0.55	36.62	0
SKKDQDQYLEIAK-K3-156	Scc3	-	monolink	monolink	MSF7169_5mM	5mM_Band2.02540.02540.3_5mM_Band2.02527.02527.3	120	n/a	-	5mM_Band2_matched	1720.89	574.637	3	-1.2	2	11.34	0.25	0.24	0.28	0.28	0	0.11	388	0.33	36.44	0
RKPKSASNTSSK-K4-156	Scc3	-	monolink	monolink	MSF7169_8mM	8mM_Band4.01051.01051.3_8mM_Band4.01047.01047.3	87	n/a	-	8mM_Band4_matched	1445.78	482.936	3	-0.3	3	7.96	0.12	0.34	0.17	0.17	0	0.07	676	0.43	36.32	0
ILPHLIIQNHNSKSTDNSAIR-K13-156	Scc3	-	monolink	monolink	MSF7153_6mM	6mMBand1.03729.03729.3_6mMBand1.03718.03718.3	436	n/a	-	6mMBand1_matched	2526.36	843.128	3	1.5	4	11.51	0.28	0.31	0.53	0.53	0	0.13	235	0.49	35.9	0
SQVIEEDYDDEQNTSAQHVESDKITAK-K23-156	Scc3	-	monolink	monolink	MSF7153_6mM	6mMBand1.03654.03654.3_6mMBand1.03658.03658.3	36	n/a	-	6mMBand1_matched	3234.47	1079.16	3	0.1	4	11.51	0.31	0.32	0.47	0.47	0	0.09	246	0.1	35.79	0
SKKDQDQYLEIAK-K2-156	Scc3	-	monolink	monolink	MSF7169_9mM	9mM_Band2.03173.03173.3_9mM_Band2.03164.03164.3	119	n/a	-	9mM_Band2_matched	1720.89	574.637	3	-0.5	4	11.12	0.23	0.29	0.22	0.22	0	0.09	333	0	35.7	0
VVIDSIIDNIVKLCFVHR-K12-156	Scc3	-	monolink	monolink	MSF7169_9mM	9mM_Band1.09487.09487.3_9mM_Band1.09474.09474.3	364	n/a	-	9mM_Band1_matched	2295.27	766.096	3	0	2	11.47	0.28	0.31	0.57	0.57	0	0.16	209	0.32	35.7	0
ILNDSLIYHLKDCAEVDSR-K11-156	Scc3	-	monolink	monolink	MSF7169_7mM	7mM_Band1.06368.06368.3_7mM_Band1.06352.06352.3	571	n/a	-	7mM_Band1_matched	2416.2	806.407	3	1.1	1	11.51	0.25	0.31	0.49	0.49	0	0.13	225	0.12	35.55	0
FLNQIATLKIHLK-K9-156	Scc3	-	monolink	monolink	MSF7169_6mM	6mM_Band1.06142.06142.3_6mM_Band1.06120.06120.3	778	n/a	-	6mM_Band1_matched	1694.01	565.679	3	-0.4	1	11.51	0.34	0.3	0.55	0.55	0	0.21	142	0.59	35.26	0
SKKDQDQYLEIAK-K2-156	Scc3	-	monolink	monolink	MSF7169_7mM	7mM_Band3.02901.02901.3_7mM_Band3.02903.02903.3	119	n/a	-	7mM_Band3_matched	1720.89	574.638	3	1.5	1	10.12	0.22	0.33	0.32	0.32	0	0.12	337	0.35	35.15	0
FLNQIATLKIHLK-K9-156	Scc3	-	monolink	monolink	MSF7169_7mM	7mM_Band1.06105.06105.3_7mM_Band1.06085.06085.3	778	n/a	-	7mM_Band1_matched	1694.01	565.679	3	0.1	1	11.46	0.32	0.28	0.62	0.62	0	0.24	153	0.42	35.11	0
ILNDSLIYHLKDCAEVDSR-K11-156	Scc3	-	monolink	monolink	MSF7169_4mM	4mM_Band1.06209.06209.3_4mM_Band1.06196.06196.3	571	n/a	-	4mM_Band1_matched	2416.2	806.407	3	1.6	1	11.48	0.21	0.29	0.51	0.51	0	0.13	222	0.15	35.07	0
SKKDQDQYLEIAK-K3-156	Scc3	-	monolink	monolink	MSF7169_4mM	4mM_Band3.02783.02783.3_4mM_Band3.02782.02782.3	120	n/a	-	4mM_Band3_matched	1720.89	574.638	3	0.6	3	9.9	0.18	0.35	0.31	0.31	0	0.12	320	0.33	34.74	0
ILNDSLIYHLKDCAEVDSR-K11-156	Scc3	-	monolink	monolink	MSF7169_9mM	9mM_Band1.07125.07125.3_9mM_Band1.07103.07103.3	571	n/a	-	9mM_Band1_matched	2416.19	806.404	3	-1.9	1	11.51	0.28	0.22	0.56	0.56	0	0.15	263	0.18	34.72	0
KRPNNKTLEK-K6-156	Scc3	-	monolink	monolink	MSF7153_6mM	6mMBand1.01354.01354.3_6mMBand1.01339.01339.3	336	n/a	-	6mMBand1_matched	1382.79	461.938	3	1.6	2	9.85	0.22	0.25	0.26	0.26	0	0.13	432	0	34.68	0
FDEFIKTHEDLPK-K6-156	Scc3	-	monolink	monolink	MSF7153_6mM	6mMBand3.05239.05239.3_6mMBand3.05222.05222.3	535	n/a	-	6mMBand3_matched	1773.88	592.302	3	-0.3	2	9.77	0.14	0.42	0.53	0.53	0	0.2	195	0.23	34.58	0
ILNDSLIYHLKDCAEVDSR-K11-156	Scc3	-	monolink	monolink	MSF7169_6mM	6mM_Band1.06403.06403.3_6mM_Band1.06378.06378.3	571	n/a	-	6mM_Band1_matched	2416.2	806.406	3	0.1	2	11.51	0.25	0.24	0.53	0.53	0	0.14	243	0.16	34.58	0
ILPHLIIQNHNSKSTDNSAIR-K13-156	Scc3	-	monolink	monolink	MSF7153_3mM	3mMBand3.04616.04616.3_3mMBand3.04587.04587.3	436	n/a	-	3mMBand3_matched	2526.35	843.125	3	-1.2	1	11.4	0.28	0.27	0.6	0.6	0	0.14	195	0.3	34.36	0
VIKEKFDEFIK-K3-156	Scc3	-	monolink	monolink	MSF7153_3mM	3mMBand3.05968.05968.3_3mMBand3.05935.05935.3	527	n/a	-	3mMBand3_matched	1550.86	517.96	3	-1.5	2	10.57	0.17	0.32	0.6	0.6	0	0.27	145	0	34.18	0
KIVDDTIMENPEPNKK-K1-156	Scc3	-	monolink	monolink	MSF7169_8mM	8mM_Band1.04117.04117.3_8mM_Band1.04091.04091.3	1057	n/a	-	8mM_Band1_matched	2026.03	676.351	3	-0.1	10	11.47	0.2	0.34	0.23	0.23	0	0.07	138	0.26	33.83	0
SKKDQDQYLEIAK-K2-156	Scc3	-	monolink	monolink	MSF7169_5mM	5mM_Band3.02800.02800.3_5mM_Band3.02787.02787.3	119	n/a	-	5mM_Band3_matched	1720.89	574.636	3	-1.4	1	10.61	0.2	0.24	0.29	0.29	0	0.11	322	0.21	33.78	0
KIVDDTIMENPEPNKK-K1-156	Scc3	-	monolink	monolink	MSF7153_6mM	6mMBand3.04375.04375.3_6mMBand3.04342.04342.3	1057	n/a	-	6mMBand3_matched	2026.03	676.351	3	0.1	3	11.49	0.23	0.34	0.23	0.23	0	0.07	123	0.22	33.65	0
KIVDDTIMENPEPNKK-K1-156	Scc3	-	monolink	monolink	MSF7169_7mM	7mM_Band3.03097.03097.3_7mM_Band3.03091.03091.3	1057	n/a	-	7mM_Band3_matched	2026.03	676.351	3	0.7	3	11	0.21	0.29	0.31	0.31	0	0.1	216	0.33	33.58	0
VRDYENSISKDLR-K10-156	Scc3	-	monolink	monolink	MSF7169_4mM	4mM_Band1.03449.03449.3_4mM_Band1.03418.03418.3	887	n/a	-	4mM_Band1_matched	1749.89	584.305	3	0.5	3	10.56	0.25	0.21	0.4	0.4	0	0.15	308	0	33.51	0
FDEFIKTHEDLPK-K6-156	Scc3	-	monolink	monolink	MSF7169_7mM	7mM_Band1.04404.04404.3_7mM_Band1.04383.04383.3	535	n/a	-	7mM_Band1_matched	1773.89	592.306	3	6.4	2	9.07	0.16	0.42	0.55	0.55	0	0.21	200	0	33.5	0
FDEFIKTHEDLPK-K6-156	Scc3	-	monolink	monolink	MSF7169_5mM	5mM_Band3.03695.03695.3_5mM_Band3.03668.03668.3	535	n/a	-	5mM_Band3_matched	1773.89	592.304	3	2.9	1	9.07	0.21	0.35	0.59	0.59	0	0.23	262	0.17	33.49	0
KKPTSAQKSAVSHAPAYHR-K8-156	Scc3	-	monolink	monolink	MSF7169_6mM	6mM_Band1.01636.01636.4_6mM_Band1.01613.01613.4	106	n/a	-	6mM_Band1_matched	2219.19	555.804	4	2	2	11.03	0.16	0.25	0.33	0.33	0	0.09	263	0.41	33.38	0
SKKDQDQYLEIAK-K3-156	Scc3	-	monolink	monolink	MSF7099_3mM	3mMBand1.03933.03933.3_3mMBand1.03909.03909.3	120	n/a	-	3mMBand1_matched	1720.89	574.636	3	-1.6	4	10.66	0.19	0.33	0.3	0.3	0	0.12	182	0.19	33.23	0
ILNDSLIYHLKDCAEVDSR-K11-156	Scc3	-	monolink	monolink	MSF7153_6mM	6mMBand1.06456.06456.3_6mMBand1.06423.06423.3	571	n/a	-	6mMBand1_matched	2416.2	806.407	3	1.5	1	10.3	0.16	0.31	0.46	0.46	0	0.12	242	0	33.13	0
KIVDDTIMENPEPNKK-K1-156	Scc3	-	monolink	monolink	MSF7099_3mM	3mMBand3.03413.03413.3_3mMBand3.03399.03399.3	1057	n/a	-	3mMBand3_matched	2026.04	676.353	3	3.4	6	9.61	0.17	0.34	0.32	0.32	0	0.1	283	0.4	33.08	0
EKFDEFIKTHEDLPK-K8-156	Scc3	-	monolink	monolink	MSF7153_6mM	6mMBand3.05051.05051.3_6mMBand3.05005.05005.3	535	n/a	-	6mMBand3_matched	2031.02	678.014	3	-1.3	1	10.4	0.15	0.26	0.3	0.3	0	0.1	277	0	32.7	0
KIVDDTIMENPEPNKK-K1-156	Scc3	-	monolink	monolink	MSF7169_6mM	6mM_Band2.03424.03424.3_6mM_Band2.03404.03404.3	1057	n/a	-	6mM_Band2_matched	2026.03	676.351	3	-0.1	6	10.85	0.24	0.34	0.23	0.23	0	0.07	132	0.55	32.56	0
TKSQVIEEDYDDEQNTSAQHVESDK-K2-156	Scc3	-	monolink	monolink	MSF7169_8mM	8mM_Band3.03283.03283.3_8mM_Band3.03258.03258.3	13	n/a	-	8mM_Band3_matched	3050.35	1017.79	3	0.7	9	11.17	0.17	0.34	0.21	0.21	0	0.04	128	0	32.51	0
ILPHLIIQNHNSKSTDNSAIR-K13-156	Scc3	-	monolink	monolink	MSF7169_8mM	8mM_Band4.03881.03881.3_8mM_Band4.03864.03864.3	436	n/a	-	8mM_Band4_matched	2526.36	843.128	3	1.5	4	11.09	0.22	0.17	0.55	0.55	0	0.13	268	0.39	32.47	0
TKSQVIEEDYDDEQNTSAQHVESDK-K2-156	Scc3	-	monolink	monolink	MSF7169_5mM	5mM_Band1.02946.02946.3_5mM_Band1.02920.02920.3	13	n/a	-	5mM_Band1_matched	3050.34	1017.79	3	-2.5	7	11.01	0.21	0.38	0.14	0.14	0	0.03	98	0	32.46	0
VIKEKFDEFIK-K5-156	Scc3	-	monolink	monolink	MSF7153_6mM	6mMBand3.05559.05559.3_6mMBand3.05528.05528.3	529	n/a	-	6mMBand3_matched	1550.86	517.96	3	-1.5	5	10.42	0.23	0.28	0.52	0.52	0	0.24	125	0	32.36	0
KIVDDTIMENPEPNKK-K1-156	Scc3	-	monolink	monolink	MSF7169_5mM	5mM_Band3.03055.03055.3_5mM_Band3.03059.03059.3	1057	n/a	-	5mM_Band3_matched	2026.03	676.35	3	-0.8	5	8.9	0.18	0.38	0.34	0.34	0	0.11	250	0.38	31.92	0
TKSQVIEEDYDDEQNTSAQHVESDK-K2-156	Scc3	-	monolink	monolink	MSF7169_6mM	6mM_Band1.03488.03488.3_6mM_Band1.03460.03460.3	13	n/a	-	6mM_Band1_matched	3050.34	1017.79	3	-1	3	10.67	0.23	0.38	0.15	0.15	0	0.03	97	0	31.85	0
TKSQVIEEDYDDEQNTSAQHVESDK-K2-156	Scc3	-	monolink	monolink	MSF7169_7mM	7mM_Band3.02966.02966.3_7mM_Band3.02945.02945.3	13	n/a	-	7mM_Band3_matched	3050.35	1017.79	3	0.2	3	10.67	0.2	0.38	0.13	0.13	0	0.03	76	0	31.34	0
VVIDSIIDNIVKLCFVHR-K12-156	Scc3	-	monolink	monolink	MSF7169_8mM	8mM_Band1.09670.09670.3_8mM_Band1.09648.09648.3	364	n/a	-	8mM_Band1_matched	2295.27	766.097	3	0.9	3	9.75	0.21	0.22	0.42	0.42	0	0.12	278	0.38	30.91	0
KPTSAQKSAVSHAPAYHR-K7-156	Scc3	-	monolink	monolink	MSF7169_8mM	8mM_Band4.01883.01883.4_8mM_Band4.01862.01862.4	106	n/a	-	8mM_Band4_matched	2091.09	523.78	4	1.4	2	10.35	0.14	0.27	0.25	0.25	0	0.07	192	0.7	30.91	0
SKKDQDQYLEIAK-K2-156	Scc3	-	monolink	monolink	MSF7169_8mM	8mM_Band1.03748.03748.3_8mM_Band1.03726.03726.3	119	n/a	-	8mM_Band1_matched	1720.88	574.635	3	-3.1	1	9.14	0.15	0.35	0.18	0.18	0	0.07	223	0.52	30.81	0
KIVDDTIMENPEPNKK-K1-156	Scc3	-	monolink	monolink	MSF7099_6mM	6mMBand1.04068.04068.3_6mMBand1.04036.04036.3	1057	n/a	-	6mMBand1_matched	2026.02	676.349	3	-3.2	4	10.32	0.2	0.31	0.22	0.22	0	0.07	139	0.44	30.8	0
YSMSEQFPFYLHDNASKVLLK-K17-156	Scc3	-	monolink	monolink	MSF7169_8mM	8mM_Band1.07308.07308.3_8mM_Band1.07288.07288.3	973	n/a	-	8mM_Band1_matched	2672.32	891.781	3	0.4	1	8.68	0.39	0.08	0.49	0.49	0	0.12	517	0.33	30.6	0
EKFDEFIKTHEDLPK-K8-156	Scc3	-	monolink	monolink	MSF7169_9mM	9mM_Band1.04778.04778.3_9mM_Band1.04779.04779.3	535	n/a	-	9mM_Band1_matched	2031.02	678.015	3	0.5	1	9.39	0.18	0.28	0.35	0.35	0	0.12	224	0	30.51	0
VIKEKFDEFIK-K3-156	Scc3	-	monolink	monolink	MSF7099_6mM	6mMBand1.05099.05099.3_6mMBand1.05070.05070.3	527	n/a	-	6mMBand1_matched	1550.86	517.961	3	0	3	8.99	0.15	0.3	0.56	0.56	0	0.26	152	0.34	30.5	0
SKKDQDQYLEIAK-K3-156	Scc3	-	monolink	monolink	MSF7153_6mM	6mMBand3.03971.03971.3_6mMBand3.04021.04021.3	120	n/a	-	6mMBand3_matched	1720.89	574.637	3	-1.2	3	9.8	0.25	0.15	0.29	0.29	0	0.11	306	0	30.03	0
KKRPNNK-K2-156	Scc3	-	monolink	monolink	MSF7153_3mM	3mMBand3.01055.01055.3_3mMBand3.01054.01054.3	331	n/a	-	3mMBand3_matched	1039.61	347.546	3	-0.3	2	9.58	0.14	0.21	0.34	0.34	0	0.24	175	0.51	29.99	0
KIVDDTIMENPEPNKK-K1-156	Scc3	-	monolink	monolink	MSF7169_9mM	9mM_Band2.03431.03431.3_9mM_Band2.03411.03411.3	1057	n/a	-	9mM_Band2_matched	2026.04	676.355	3	6.3	3	10.35	0.22	0.26	0.23	0.23	0	0.07	147	0.53	29.99	0
TKSQVIEEDYDDEQNTSAQHVESDKITAK-K2-156	Scc3	-	monolink	monolink	MSF7153_3mM	3mMBand3.04198.04198.4_3mMBand3.04183.04183.4	13	n/a	-	3mMBand3_matched	3463.61	866.912	4	1.1	1	9.05	0.12	0.24	0.2	0.2	0	0.03	349	0	29.98	0
TKSQVIEEDYDDEQNTSAQHVESDK-K2-156	Scc3	-	monolink	monolink	MSF7169_9mM	9mM_Band1.03744.03744.3_9mM_Band1.03695.03695.3	13	n/a	-	9mM_Band1_matched	3050.37	1017.8	3	6.6	8	9.91	0.19	0.38	0.14	0.14	0	0.03	82	0	29.96	0
TKSQVIEEDYDDEQNTSAQHVESDK-K2-156	Scc3	-	monolink	monolink	MSF7169_4mM	4mM_Band1.03472.03472.3_4mM_Band1.03441.03441.3	13	n/a	-	4mM_Band1_matched	3050.34	1017.79	3	-1.7	1	9.99	0.2	0.31	0.2	0.2	0	0.04	132	0	29.69	0
KIVDDTIMENPEPNKK-K1-156	Scc3	-	monolink	monolink	MSF7153_3mM	3mMBand3.04670.04670.3_3mMBand3.04637.04637.3	1057	n/a	-	3mMBand3_matched	2026.03	676.351	3	-0.6	1	9.73	0.17	0.32	0.23	0.23	0	0.07	110	0.49	29.4	0
KPTSAQKSAVSHAPAYHR-K7-156	Scc3	-	monolink	monolink	MSF7169_9mM	9mM_Band1.01687.01687.4_9mM_Band1.01686.01686.4	106	n/a	-	9mM_Band1_matched	2091.08	523.779	4	-0.8	1	8.96	0.09	0.37	0.18	0.18	0	0.05	109	0	28.3	0
VIKEKFDEFIK-K5-156	Scc3	-	monolink	monolink	MSF7099_6mM	6mMBand1.05099.05099.3_6mMBand1.05392.05392.3	529	n/a	-	6mMBand1_matched	1550.86	517.961	3	0	1	8.82	0.13	0.23	0.52	0.52	0	0.24	141	0	28.16	0
EIIEKVRDYENSISK-K5-156	Scc3	-	monolink	monolink	MSF7153_3mM	3mMBand3.06864.06864.3_3mMBand3.06826.06826.3	877	n/a	-	3mMBand3_matched	1978.02	660.348	3	-2.5	1	8.27	0.11	0.22	0.26	0.26	0	0.09	314	0.55	28.11	0
SKKDQDQYLEIAK-K3-156	Scc3	-	monolink	monolink	MSF7169_9mM	9mM_Band5.02756.02756.3_9mM_Band5.02714.02714.3	120	n/a	-	9mM_Band5_matched	1720.89	574.638	3	1.3	2	7.82	0.15	0.32	0.4	0.4	0	0.15	193	0.53	28.06	0
TKSQVIEEDYDDEQNTSAQHVESDK-K2-156	Scc3	-	monolink	monolink	MSF7153_6mM	6mMBand3.04114.04114.3_6mMBand3.04089.04089.3	13	n/a	-	6mMBand3_matched	3050.34	1017.79	3	-1.6	3	9.26	0.15	0.34	0.14	0.14	0	0.03	97	0	27.95	0
FDEFIKTHEDLPK-K6-156	Scc3	-	monolink	monolink	MSF7153_3mM	3mMBand3.05618.05618.3_3mMBand3.05596.05596.3	535	n/a	-	3mMBand3_matched	1773.88	592.301	3	-0.9	1	7.77	0.09	0.42	0.33	0.33	0	0.13	76	0.28	27.44	0
KIVDDTIMENPEPNKK-K1-156	Scc3	-	monolink	monolink	MSF7169_4mM	4mM_Band1.03676.03676.3_4mM_Band1.03660.03660.3	1057	n/a	-	4mM_Band1_matched	2026.03	676.352	3	1.6	1	9.44	0.15	0.24	0.25	0.25	0	0.08	125	0.34	27.34	0
TKSQVIEEDYDDEQNTSAQHVESDK-K2-156	Scc3	-	monolink	monolink	MSF7153_3mM	3mMBand4.04226.04226.3_3mMBand4.04190.04190.3	13	n/a	-	3mMBand4_matched	3050.35	1017.79	3	-0.1	4	9.91	0.16	0.27	0.15	0.15	0	0.03	69	0	27.25	0
LQVTKILPHLIIQNHNSK-K5-156	Scc3	-	monolink	monolink	MSF7169_4mM	4mM_Band3.03958.03958.3_4mM_Band3.03942.03942.3	423	n/a	-	4mM_Band3_matched	2251.31	751.445	3	2.5	1	8.37	0.13	0.25	0.27	0.27	0	0.08	207	0.75	26.95	0
QLSLEEKKK-K7-156	Scc3	-	monolink	monolink	MSF7153_3mM	3mMBand3.03266.03266.3_3mMBand3.03212.03212.3	329	n/a	-	3mMBand3_matched	1257.71	420.246	3	-2.6	1	7.85	0.16	0.13	0.41	0.41	0	0.23	264	0.57	26.38	0
KRPNNKTLEK-K6-156	Scc3	-	monolink	monolink	MSF7153_3mM	3mMBand3.01694.01694.3_3mMBand3.01673.01673.3	336	n/a	-	3mMBand3_matched	1382.79	461.936	3	-2.2	1	8.31	0.1	0.25	0.17	0.17	0	0.08	179	0	26.22	0
LSKQLSLEEKK-K3-156	Scc3	-	monolink	monolink	MSF7153_6mM	6mMBand3.03767.03767.3_6mMBand3.03717.03717.3	322	n/a	-	6mMBand3_matched	1457.83	486.951	3	-3	1	8.26	0.14	0.22	0.33	0.33	0	0.15	161	0.58	26.21	0
TKSQVIEEDYDDEQNTSAQHVESDK-K2-156	Scc3	-	monolink	monolink	MSF7099_6mM	6mMBand3.03259.03259.3_6mMBand3.03242.03242.3	13	n/a	-	6mMBand3_matched	3050.35	1017.79	3	1.4	1	8.22	0.11	0.34	0.15	0.15	0	0.03	107	0	25.98	0
TKSQVIEEDYDDEQNTSAQHVESDK-K2-156	Scc3	-	monolink	monolink	MSF7099_3mM	3mMBand1.04038.04038.3_3mMBand1.03998.03998.3	13	n/a	-	3mMBand1_matched	3050.35	1017.79	3	0.3	2	8.21	0.17	0.3	0.21	0.21	0	0.04	134	0	25.84	0
VRDYENSISKDLR-K10-156	Scc3	-	monolink	monolink	MSF7169_9mM	9mM_Band1.03739.03739.3_9mM_Band1.03693.03693.3	887	n/a	-	9mM_Band1_matched	1749.89	584.306	3	3	1	7.69	0.16	0.3	0.25	0.25	0	0.1	115	0	25.38	0
YSMSEQFPFYLHDNASKVLLK-K17-156	Scc3	-	monolink	monolink	MSF7169_9mM	9mM_Band1.07190.07190.3_9mM_Band1.07168.07168.3	973	n/a	-	9mM_Band1_matched	2672.32	891.783	3	2	1	7.33	0.29	0.1	0.42	0.42	0	0.1	344	0.37	24.69	0
RKPKSASNTSSK-K4-156	Scc3	-	monolink	monolink	MSF7169_6mM	6mM_Band2.01141.01141.3_6mM_Band2.01125.01125.3	87	n/a	-	6mM_Band2_matched	1445.78	482.935	3	-0.6	1	7.37	0.08	0.16	0.16	0.16	0	0.07	319	0.83	24.68	0
VIKEKFDEFIK-K5-156	Scc3	-	monolink	monolink	MSF7153_3mM	3mMBand3.05968.05968.3_3mMBand3.06358.06358.3	529	n/a	-	3mMBand3_matched	1550.86	517.96	3	-1.5	1	7.48	0.08	0.17	0.48	0.48	0	0.22	123	0	23.61	0
DCAEVDSRTKIR-K10-156	Scc3	-	monolink	monolink	MSF7169_9mM	9mM_Band3.01599.01599.3_9mM_Band3.01589.01589.3	581	n/a	-	9mM_Band3_matched	1604.79	535.938	3	4.9	2	7.07	0.12	0.19	0.15	0.15	0	0.06	246	0.34	23.55	0
QLSLEEKKK-K7-156	Scc3	-	monolink	monolink	MSF7153_6mM	6mMBand3.03032.03032.3_6mMBand3.03001.03001.3	329	n/a	-	6mMBand3_matched	1257.71	420.246	3	-2	1	6.29	0.17	0.23	0.34	0.34	0	0.19	156	0.57	23.01	0
KKPTSAQK-K2-156	Scc3	-	monolink	monolink	MSF7169_9mM	9mM_Band2.01201.01201.3_9mM_Band2.01195.01195.3	100	n/a	-	9mM_Band2_matched	1042.6	348.542	3	1.4	2	6.51	0.14	0.39	0.09	0.09	0	0.06	15	0.57	22.45	0
KKRPNNK-K2-156	Scc3	-	monolink	monolink	MSF7153_6mM	6mMBand3.01020.01020.3_6mMBand3.01010.01010.3	331	n/a	-	6mMBand3_matched	1039.61	347.546	3	0.6	1	7.21	0.04	0.22	0.18	0.18	0	0.13	90	0	22.23	0
DCAEVDSRTKIR-K10-156	Scc3	-	monolink	monolink	MSF7169_5mM	5mM_Band3.01583.01583.3_5mM_Band3.01566.01566.3	581	n/a	-	5mM_Band3_matched	1604.78	535.935	3	-0.2	1	6.14	0.14	0.24	0.13	0.13	0	0.06	208	0.21	22.02	0
LSKQLSLEEKK-K3-156	Scc3	-	monolink	monolink	MSF7153_3mM	3mMBand3.04030.04030.3_3mMBand3.03978.03978.3	322	n/a	-	3mMBand3_matched	1457.83	486.951	3	-3.7	1	7.35	0.1	0.18	0.23	0.23	0	0.1	96	0.36	21.54	0
YSMSEQFPFYLHDNASKVLLK-K17-156	Scc3	-	monolink	monolink	MSF7169_7mM	7mM_Band1.06431.06431.3_7mM_Band1.06422.06422.3	973	n/a	-	7mM_Band1_matched	2672.32	891.783	3	1.9	1	6.05	0.18	0.05	0.29	0.29	0	0.07	190	0.57	17.73	0
SQVIEEDYDDEQNTSAQHVESDKITAK-K27-156	Scc3	-	monolink	monolink	MSF7169_7mM	7mM_Band3.03032.03032.3_7mM_Band3.03191.03191.3	40	n/a	-	7mM_Band3_matched	3234.47	1079.16	3	-0.6	1	5.42	0.14	0.2	0.28	0.28	0	0.05	97	0.25	17.68	0
DCAEVDSRTKIR-K10-156	Scc3	-	monolink	monolink	MSF7153_6mM	6mMBand1.01807.01807.3_6mMBand1.01794.01794.3	581	n/a	-	6mMBand1_matched	1604.78	535.933	3	-3.7	3	6.73	0.14	0.12	0.13	0.13	0	0.05	256	0.69	21.46	0.007
TKSQVIEEDYDDEQNTSAQHVESDKITAK-K2-156	Scc3	-	monolink	monolink	MSF7153_6mM	6mMBand3.03920.03920.3_6mMBand3.03915.03915.3	13	n/a	-	6mMBand3_matched	3463.61	1155.54	3	-1.1	2	6.55	0.09	0.23	0.13	0.13	0	0.02	139	0	20.77	0.007
KKPTSAQK-K2-156	Scc3	-	monolink	monolink	MSF7169_8mM	8mM_Band2.01404.01404.3_8mM_Band2.01403.01403.3	100	n/a	-	8mM_Band2_matched	1042.61	348.543	3	2.4	1	5.85	0.04	0.28	0.08	0.08	0	0.05	12	0.66	18.49	0.009
GAVVTTESPKLGPSPGYVR-KELSEEKEVIFTDVLK-a10-b7	Scc4	Scc1	xlink	inter-protein xl	MSF7169_7mM	7mM_Band7.02881.02881.4_7mM_Band7.02872.02872.4	389	500	111	7mM_Band7_matched	3958.11	990.536	4	-1.2	1	4.58	0.09	0.12	0.25	0.19	0.06	0.04	351	0.72	18.6	0
TKCTLSVLEDSK-NEAEKER-a2-b5	Scc4	Scc2	xlink	inter-protein xl	MSF7169_9mM	9mM_Band1.03069.03069.3_9mM_Band1.03040.03040.3	57	81	24	9mM_Band1_matched	2392.18	798.401	3	0.5	3	10.8	0.34	0.29	0.43	0.27	0.16	0.08	598	0.51	40.04	0
LEALVKQITSVKQ-DKNIPGR-a6-b2	Scc4	Scc2	xlink	inter-protein xl	MSF7153_6mM	6mMBand2.02964.02964.4_6mMBand2.02946.02946.4	617	8	609	6mMBand2_matched	2392.38	599.102	4	2.8	3	9.81	0.2	0.35	0.35	0.25	0.1	0.06	632	0.55	39.5	0
LEALVKQITSVK-DKNIPGR-a6-b2	Scc4	Scc2	xlink	inter-protein xl	MSF7153_6mM	6mMBand2.03049.03049.3_6mMBand2.03041.03041.3	617	8	609	6mMBand2_matched	2264.31	755.779	3	1.2	3	9.19	0.5	0.38	0.58	0.51	0.07	0.09	536	0.71	38.21	0
TKCTLSVLEDSK-NEAEKER-a2-b5	Scc4	Scc2	xlink	inter-protein xl	MSF7169_6mM	6mM_Band2.02720.02720.3_6mM_Band2.02701.02701.3	57	81	24	6mM_Band2_matched	2392.17	798.399	3	-2.1	5	9.53	0.32	0.33	0.36	0.22	0.14	0.07	589	0.54	38.1	0
TKCTLSVLEDSK-NEAEKER-a2-b5	Scc4	Scc2	xlink	inter-protein xl	MSF7169_8mM	8mM_Band2.03129.03129.4_8mM_Band2.03112.03112.4	57	81	24	8mM_Band2_matched	2392.18	599.053	4	0.4	4	10.32	0.24	0.43	0.37	0.24	0.13	0.07	388	0.57	38.04	0
LEALVKQITSVK-DKNIPGR-a6-b2	Scc4	Scc2	xlink	inter-protein xl	MSF7169_8mM	8mM_Band4.04266.04266.3_8mM_Band4.04257.04257.3	617	8	609	8mM_Band4_matched	2264.31	755.779	3	1.3	3	10.15	0.38	0.24	0.48	0.38	0.1	0.08	562	0.56	37.32	0
TKCTLSVLEDSK-NEAEKER-a2-b5	Scc4	Scc2	xlink	inter-protein xl	MSF7099_3mM	3mMBand1.03409.03409.4_3mMBand1.03389.03389.4	57	81	24	3mMBand1_matched	2392.18	599.052	4	-1.8	3	10.49	0.18	0.39	0.36	0.19	0.17	0.07	324	0.6	36.25	0
LEALVKQITSVK-DKNIPGR-a6-b2	Scc4	Scc2	xlink	inter-protein xl	MSF7169_7mM	7mM_Band1.04254.04254.3_7mM_Band1.04239.04239.3	617	8	609	7mM_Band1_matched	2264.32	755.78	3	3.2	1	9.65	0.48	0.24	0.51	0.43	0.07	0.08	488	0.57	35.19	0
TKCTLSVLEDSK-NEAEKER-a2-b5	Scc4	Scc2	xlink	inter-protein xl	MSF7169_7mM	7mM_Band1.02748.02748.3_7mM_Band1.02718.02718.3	57	81	24	7mM_Band1_matched	2392.17	798.398	3	-3.5	1	8.66	0.29	0.31	0.3	0.24	0.06	0.05	533	0.46	34.63	0
TKCTLSVLEDSK-NEAEKER-a2-b5	Scc4	Scc2	xlink	inter-protein xl	MSF7153_3mM	3mMBand1.02707.02707.3_3mMBand1.02681.02681.3	57	81	24	3mMBand1_matched	2392.17	798.399	3	-2	1	8.22	0.25	0.31	0.32	0.25	0.07	0.05	533	0.16	33.7	0
LEALVKQITSVK-DKNIPGR-a6-b2	Scc4	Scc2	xlink	inter-protein xl	MSF7169_6mM	6mM_Band1.04353.04353.3_6mM_Band1.04336.04336.3	617	8	609	6mM_Band1_matched	2264.3	755.776	3	-2.6	1	9.19	0.43	0.26	0.46	0.35	0.11	0.08	297	0.64	31.15	0
LEALVKQITSVK-DKNIPGR-a6-b2	Scc4	Scc2	xlink	inter-protein xl	MSF7153_3mM	3mMBand1.04161.04161.3_3mMBand1.04146.04146.3	617	8	609	3mMBand1_matched	2264.31	755.779	3	0.8	3	8.19	0.27	0.24	0.47	0.41	0.06	0.07	421	0.64	30.53	0
GAVVTTESPKLGPSPGYVR-GLNDSINIEKK-a10-b10	Scc4	Scc2	xlink	inter-protein xl	MSF7169_6mM	6mM_Band1.04111.04111.3_6mM_Band1.04110.04110.3	389	132	257	6mM_Band1_matched	3281.75	1094.92	3	0.6	1	7.59	0.36	0.16	0.45	0.41	0.04	0.07	440	0.89	28.18	0
TKCTLSVLEDSK-NEAEKER-a2-b5	Scc4	Scc2	xlink	inter-protein xl	MSF7153_6mM	6mMBand2.02012.02012.3_6mMBand2.01993.01993.3	57	81	24	6mMBand2_matched	2392.18	798.401	3	0.6	1	6.68	0.3	0.25	0.26	0.16	0.11	0.05	443	0.39	27.89	0
GAVVTTESPKLGPSPGYVR-GLNDSINIEKK-a10-b10	Scc4	Scc2	xlink	inter-protein xl	MSF7153_6mM	6mMBand1.04160.04160.3_6mMBand1.04141.04141.3	389	132	257	6mMBand1_matched	3281.75	1094.92	3	-1.2	1	6.65	0.23	0.24	0.52	0.5	0.02	0.08	415	0.87	27.31	0
GAVVTTESPKLGPSPGYVR-GLNDSINIEKK-a10-b10	Scc4	Scc2	xlink	inter-protein xl	MSF7169_8mM	8mM_Band1.04585.04585.3_8mM_Band1.04558.04558.3	389	132	257	8mM_Band1_matched	3281.76	1094.93	3	2.7	2	7.92	0.4	0.09	0.47	0.39	0.08	0.08	351	0.81	25.89	0
QITSVKQ-ITELKK-a6-b5	Scc4	Smc1	xlink	inter-protein xl	MSF7153_6mM	6mMBand1.01501.01501.3_6mMBand1.01482.01482.3	623	764	141	6mMBand1_matched	1670.98	558.002	3	0.9	3	8.61	0.34	0.33	0.42	0.34	0.08	0.07	146	0	28.46	0
LEALVKQITSVK-KGEYARFK-a6-b1	Scc4	Smc3	xlink	inter-protein xl	MSF7153_6mM	6mMBand1.07460.07460.3_6mMBand1.07424.07424.3	617	387	230	6mMBand1_matched	2463.41	822.146	3	1.8	1	5.7	0.16	0.17	0.18	0.15	0.03	0.03	385	0.62	22.57	0
NFFDTNKQSLVTNEGK-KDLAER-a7-b1	Scc4	Smc3	xlink	inter-protein xl	MSF7169_5mM	5mM_Band2.04404.04404.3_5mM_Band2.04401.04401.3	267	1010	743	5mM_Band2_matched	2709.36	904.129	3	0.6	1	3.29	0.11	0.05	0.18	0.1	0.08	0.04	140	0.87	10.82	0
DGNITDHLNEFKNFFDTNKQSLVTNEGK-K12-K19	Scc4	-	intralink	intralink	MSF7169_9mM	9mM_Band1.09635.09635.3_9mM_Band1.09615.09615.3	260	n/a	-	9mM_Band1_matched	3362.62	1121.88	3	5.2	1	10.42	0.14	0.22	0.28	0.28	0	0.05	846	0.24	41.41	0
DSKFHYKIALR-K3-K7	Scc4	-	intralink	intralink	MSF7169_8mM	8mM_Band2.04985.04985.3_8mM_Band2.04962.04962.3	128	n/a	-	8mM_Band2_matched	1514.83	505.95	3	1.7	5	11.45	0.2	0.4	0.43	0.43	0	0.19	176	0.35	37.24	0
DSKFHYKIALR-K3-K7	Scc4	-	intralink	intralink	MSF7169_9mM	9mM_Band1.05371.05371.3_9mM_Band1.05347.05347.3	128	n/a	-	9mM_Band1_matched	1514.83	505.95	3	1.4	5	11.14	0.14	0.42	0.42	0.42	0	0.19	181	0.22	36.93	0
DSKFHYKIALR-K3-K7	Scc4	-	intralink	intralink	MSF7169_6mM	6mM_Band7.04099.04099.3_6mM_Band7.04067.04067.3	128	n/a	-	6mM_Band7_matched	1514.83	505.949	3	0.2	2	11.12	0.17	0.44	0.37	0.37	0	0.17	167	0.31	36.86	0
DSKFHYKIALR-K3-K7	Scc4	-	intralink	intralink	MSF7153_3mM	3mMBand4.05623.05623.3_3mMBand4.05603.05603.3	128	n/a	-	3mMBand4_matched	1514.83	505.949	3	0.1	10	11.45	0.18	0.35	0.37	0.37	0	0.17	199	0	36.24	0
DSKFHYKIALR-K3-K7	Scc4	-	intralink	intralink	MSF7153_6mM	6mMBand8.04684.04684.3_6mMBand8.04668.04668.3	128	n/a	-	6mMBand8_matched	1514.82	505.949	3	-0.2	11	11.5	0.24	0.34	0.4	0.4	0	0.18	179	0.37	36.01	0
DSKFHYKIALR-K3-K7	Scc4	-	intralink	intralink	MSF7099_3mM	3mMBand7.03253.03253.3_3mMBand7.03242.03242.3	128	n/a	-	3mMBand7_matched	1514.82	505.949	3	-1.6	4	11.45	0.21	0.3	0.34	0.34	0	0.15	183	0.31	34.86	0
DSKFHYKIALR-K3-K7	Scc4	-	intralink	intralink	MSF7099_6mM	6mMBand7.03498.03498.3_6mMBand7.03487.03487.3	128	n/a	-	6mMBand7_matched	1514.82	505.948	3	-3.6	2	11.13	0.16	0.3	0.28	0.28	0	0.13	194	0.36	33.97	0
DSKFHYKIALR-K3-K7	Scc4	-	intralink	intralink	MSF7169_7mM	7mM_Band1.04809.04809.3_7mM_Band1.04785.04785.3	128	n/a	-	7mM_Band1_matched	1514.82	505.949	3	-1.6	2	11.13	0.16	0.26	0.4	0.4	0	0.18	172	0.32	33.21	0
KFLPKVYSTTQK-K5-K12	Scc4	-	intralink	intralink	MSF7153_6mM	6mMBand8.03676.03676.3_6mMBand8.03654.03654.3	331	n/a	-	6mMBand8_matched	1576.89	526.637	3	1.1	1	8.26	0.15	0.19	0.15	0.15	0	0.06	185	0.51	24.81	0
KFLPKVYSTTQK-K5-K12	Scc4	-	intralink	intralink	MSF7169_9mM	9mM_Band7.02959.02959.3_9mM_Band7.02939.02939.3	331	n/a	-	9mM_Band7_matched	1576.89	526.639	3	4.3	1	7.4	0.15	0.19	0.06	0.06	0	0.02	89	0.67	20.88	0
DVALTNAKLEALVK-QITSVKQ-a8-b6	Scc4	Scc4	xlink	intra-protein xl	MSF7169_9mM	9mM_Band7.04631.04631.3_9mM_Band7.04623.04623.3	611	623	12	9mM_Band7_matched	2424.39	809.138	3	2.6	1	8.81	0.27	0.26	0.29	0.19	0.09	0.05	522	0.66	33.72	0
VWEQTLLKGAVVTTESPK-QITSVKQ-a8-b6	Scc4	Scc4	xlink	intra-protein xl	MSF7169_7mM	7mM_Band1.05374.05374.3_7mM_Band1.05352.05352.3	379	623	244	7mM_Band1_matched	2925.61	976.21	3	-0.3	1	8.09	0.37	0.24	0.46	0.35	0.11	0.08	532	0.56	32.46	0
KFLPKVYSTTQK-K5-156	Scc4	-	monolink	monolink	MSF7169_9mM	9mM_Band7.02947.02947.3_9mM_Band7.02925.02925.3	331	n/a	-	9mM_Band7_matched	1594.9	532.642	3	2.7	5	11.48	0.29	0.42	0.58	0.58	0	0.24	649	0	47.08	0
KFLPKVYSTTQK-K5-156	Scc4	-	monolink	monolink	MSF7153_3mM	3mMBand7.03455.03455.3_3mMBand7.03416.03416.3	331	n/a	-	3mMBand7_matched	1594.9	532.64	3	-0.1	4	11.48	0.22	0.42	0.59	0.59	0	0.24	639	0	46.74	0
KFLPKVYSTTQK-K5-156	Scc4	-	monolink	monolink	MSF7099_3mM	3mMBand1.04161.04161.3_3mMBand1.04129.04129.3	331	n/a	-	3mMBand1_matched	1594.89	532.64	3	-1.1	2	10.83	0.18	0.48	0.51	0.51	0	0.21	666	0	46.66	0
KFLPKVYSTTQK-K5-156	Scc4	-	monolink	monolink	MSF7169_7mM	7mM_Band1.03519.03519.3_7mM_Band1.03482.03482.3	331	n/a	-	7mM_Band1_matched	1594.89	532.64	3	-1.2	3	11.48	0.2	0.45	0.56	0.56	0	0.23	597	0	46.35	0
KFLPKVYSTTQK-K5-156	Scc4	-	monolink	monolink	MSF7169_6mM	6mM_Band1.03622.03622.3_6mM_Band1.03586.03586.3	331	n/a	-	6mM_Band1_matched	1594.89	532.639	3	-1.4	5	11.33	0.23	0.39	0.56	0.56	0	0.23	668	0	46.28	0
KFLPKVYSTTQK-K5-156	Scc4	-	monolink	monolink	MSF7169_8mM	8mM_Band1.04027.04027.3_8mM_Band1.03993.03993.3	331	n/a	-	8mM_Band1_matched	1594.9	532.641	3	1.4	4	11.51	0.27	0.39	0.56	0.56	0	0.23	614	0	45.75	0
GKDVALTNAKLEALVK-K10-156	Scc4	-	monolink	monolink	MSF7169_8mM	8mM_Band4.05242.05242.3_8mM_Band4.05231.05231.3	611	n/a	-	8mM_Band4_matched	1825.06	609.362	3	3.6	4	11.48	0.21	0.37	0.47	0.47	0	0.15	668	0	45.01	0
KFLPKVYSTTQK-K5-156	Scc4	-	monolink	monolink	MSF7153_6mM	6mMBand8.03668.03668.3_6mMBand8.03648.03648.3	331	n/a	-	6mMBand8_matched	1594.9	532.64	3	-0.5	4	11.33	0.23	0.39	0.51	0.51	0	0.21	596	0	44.71	0
GKDVALTNAKLEALVK-K10-156	Scc4	-	monolink	monolink	MSF7153_6mM	6mMBand1.05489.05489.3_6mMBand1.05464.05464.3	611	n/a	-	6mMBand1_matched	1825.06	609.361	3	2.4	3	11.37	0.24	0.41	0.51	0.51	0	0.16	585	0.33	44.4	0
GKDVALTNAKLEALVK-K10-156	Scc4	-	monolink	monolink	MSF7169_9mM	9mM_Band7.04317.04317.3_9mM_Band7.04300.04300.3	611	n/a	-	9mM_Band7_matched	1825.06	609.36	3	1	8	10.35	0.2	0.43	0.47	0.47	0	0.15	624	0	43.29	0
GKDVALTNAKLEALVK-K10-156	Scc4	-	monolink	monolink	MSF7169_6mM	6mM_Band7.04567.04567.3_6mM_Band7.04544.04544.3	611	n/a	-	6mM_Band7_matched	1825.06	609.361	3	1.1	8	11.51	0.27	0.35	0.52	0.52	0	0.16	567	0	43.12	0
FHYKIALR-K4-156	Scc4	-	monolink	monolink	MSF7169_8mM	8mM_Band1.04623.04623.3_8mM_Band1.04584.04584.3	132	n/a	-	8mM_Band1_matched	1202.68	401.902	3	0.9	3	11.31	0.22	0.53	0.5	0.5	0	0.31	271	0	43.08	0
FHYKIALR-K4-156	Scc4	-	monolink	monolink	MSF7153_6mM	6mMBand7.04129.04129.3_6mMBand7.04104.04104.3	132	n/a	-	6mMBand7_matched	1202.68	401.901	3	-0.2	4	11.51	0.26	0.49	0.51	0.51	0	0.32	273	0	42.8	0
DGNITDHLNEFKNFFDTNK-K12-156	Scc4	-	monolink	monolink	MSF7169_9mM	9mM_Band1.08396.08396.3_9mM_Band1.08373.08373.3	260	n/a	-	9mM_Band1_matched	2424.12	809.048	3	-0.9	1	11.51	0.28	0.3	0.48	0.48	0	0.13	635	0.32	42.73	0
FHYKIALR-K4-156	Scc4	-	monolink	monolink	MSF7153_3mM	3mMBand8.04045.04045.3_3mMBand8.04022.04022.3	132	n/a	-	3mMBand8_matched	1202.68	401.902	3	1.6	2	11.49	0.27	0.47	0.55	0.55	0	0.34	271	0	42.57	0
GKDVALTNAKLEALVK-K10-156	Scc4	-	monolink	monolink	MSF7153_3mM	3mMBand2.03767.03767.3_3mMBand2.03748.03748.3	611	n/a	-	3mMBand2_matched	1825.06	609.361	3	1.3	1	11.01	0.26	0.39	0.4	0.4	0	0.13	565	0	42.49	0
DGNITDHLNEFKNFFDTNK-K12-156	Scc4	-	monolink	monolink	MSF7169_8mM	8mM_Band1.08532.08532.3_8mM_Band1.08495.08495.3	260	n/a	-	8mM_Band1_matched	2424.13	809.051	3	2.3	2	11.37	0.18	0.33	0.5	0.5	0	0.13	593	0.31	42.29	0
DGNITDHLNEFKNFFDTNK-K12-156	Scc4	-	monolink	monolink	MSF7169_7mM	7mM_Band1.07469.07469.3_7mM_Band1.07436.07436.3	260	n/a	-	7mM_Band1_matched	2424.12	809.047	3	-2.8	2	11.51	0.2	0.31	0.47	0.47	0	0.12	564	0.27	41.62	0
GKDVALTNAKLEALVK-K10-156	Scc4	-	monolink	monolink	MSF7169_4mM	4mM_Band8.03623.03623.3_4mM_Band8.03605.03605.3	611	n/a	-	4mM_Band8_matched	1825.06	609.36	3	0.1	3	11.48	0.25	0.29	0.42	0.42	0	0.13	582	0	41.53	0
FHYKIALR-K4-156	Scc4	-	monolink	monolink	MSF7099_3mM	3mMBand1.04694.04694.3_3mMBand1.04663.04663.3	132	n/a	-	3mMBand1_matched	1202.68	401.901	3	-2.1	1	11.34	0.26	0.41	0.56	0.56	0	0.35	296	0	41.45	0
FHYKIALR-K4-156	Scc4	-	monolink	monolink	MSF7169_6mM	6mM_Band1.04119.04119.3_6mM_Band1.04096.04096.3	132	n/a	-	6mM_Band1_matched	1202.68	401.902	3	0.1	3	11.34	0.25	0.46	0.47	0.47	0	0.29	270	0	41.37	0
GKDVALTNAKLEALVK-K10-156	Scc4	-	monolink	monolink	MSF7099_6mM	6mMBand7.03776.03776.3_6mMBand7.03769.03769.3	611	n/a	-	6mMBand7_matched	1825.06	609.36	3	-0.1	1	11.01	0.22	0.37	0.39	0.39	0	0.12	516	0	41.04	0
FHYKIALR-K4-156	Scc4	-	monolink	monolink	MSF7169_9mM	9mM_Band1.04506.04506.3_9mM_Band1.04472.04472.3	132	n/a	-	9mM_Band1_matched	1202.68	401.901	3	-0.7	3	10.75	0.2	0.5	0.48	0.48	0	0.3	264	0	41.02	0
KFLPKVYSTTQK-K5-156	Scc4	-	monolink	monolink	MSF7099_6mM	6mMBand7.02821.02821.3_6mMBand7.02804.02804.3	331	n/a	-	6mMBand7_matched	1594.89	532.639	3	-1.4	2	10.12	0.15	0.39	0.47	0.47	0	0.2	534	0	40.83	0
DGNITDHLNEFKNFFDTNK-K12-156	Scc4	-	monolink	monolink	MSF7169_4mM	4mM_Band1.07319.07319.3_4mM_Band1.07289.07289.3	260	n/a	-	4mM_Band1_matched	2424.12	809.048	3	-1.7	1	11.37	0.19	0.31	0.35	0.35	0	0.09	550	0.24	40.66	0
GKDVALTNAKLEALVK-K10-156	Scc4	-	monolink	monolink	MSF7169_5mM	5mM_Band7.03613.03613.3_5mM_Band7.03598.03598.3	611	n/a	-	5mM_Band7_matched	1825.06	609.361	3	1.3	2	10.31	0.22	0.39	0.46	0.46	0	0.14	515	0.32	40.38	0
VKTSFHGLLSQCR-K2-156	Scc4	-	monolink	monolink	MSF7153_6mM	6mMBand8.04030.04030.3_6mMBand8.03912.03912.3	178	n/a	-	6mMBand8_matched	1687.88	563.634	3	3.9	10	11.35	0.22	0.37	0.39	0.39	0	0.15	373	0.22	39.56	0
VSRCSGDKQGELVEQCNK-K8-156	Scc4	-	monolink	monolink	MSF7153_6mM	6mMBand8.02104.02104.3_6mMBand8.02084.02084.3	452	n/a	-	6mMBand8_matched	2249.05	750.691	3	3.7	4	10.9	0.18	0.22	0.31	0.31	0	0.09	599	0	38.52	0
DGNITDHLNEFKNFFDTNK-K12-156	Scc4	-	monolink	monolink	MSF7153_6mM	6mMBand1.07515.07515.3_6mMBand1.07497.07497.3	260	n/a	-	6mMBand1_matched	2424.12	809.049	3	0.6	4	10.91	0.23	0.26	0.38	0.38	0	0.1	527	0.44	38.42	0
DHAYSIANKIGSEEGLK-K9-156	Scc4	-	monolink	monolink	MSF7169_7mM	7mM_Band1.04954.04954.3_7mM_Band1.04912.04912.3	30	n/a	-	7mM_Band1_matched	1986.99	663.337	3	-1	4	11.46	0.2	0.34	0.54	0.54	0	0.16	332	0	38.34	0
DHAYSIANKIGSEEGLK-K9-156	Scc4	-	monolink	monolink	MSF7169_9mM	9mM_Band7.03955.03955.3_9mM_Band7.03933.03933.3	30	n/a	-	9mM_Band7_matched	1987	663.34	3	2.9	12	10.78	0.2	0.34	0.54	0.54	0	0.16	376	0	37.78	0
VKTSFHGLLSQCR-K2-156	Scc4	-	monolink	monolink	MSF7099_3mM	3mMBand8.02903.02903.3_3mMBand8.02891.02891.3	178	n/a	-	3mMBand8_matched	1687.88	563.634	3	4	8	11.32	0.21	0.37	0.35	0.35	0	0.14	286	0.19	37.73	0
GKDVALTNAKLEALVK-K10-156	Scc4	-	monolink	monolink	MSF7169_7mM	7mM_Band7.03459.03459.3_7mM_Band7.03432.03432.3	611	n/a	-	7mM_Band7_matched	1825.06	609.359	3	-0.8	2	9.65	0.24	0.42	0.38	0.38	0	0.12	428	0.44	37.71	0
VKTSFHGLLSQCR-K2-156	Scc4	-	monolink	monolink	MSF7153_3mM	3mMBand8.03998.03998.3_3mMBand8.03877.03877.3	178	n/a	-	3mMBand8_matched	1687.87	563.632	3	0.5	10	10.91	0.16	0.34	0.45	0.45	0	0.17	355	0.18	37.65	0
DGNITDHLNEFKNFFDTNK-K12-156	Scc4	-	monolink	monolink	MSF7153_3mM	3mMBand1.07218.07218.3_3mMBand1.07201.07201.3	260	n/a	-	3mMBand1_matched	2424.12	809.048	3	-1.7	1	10.95	0.21	0.19	0.39	0.39	0	0.1	560	0.27	37.61	0
DHAYSIANKIGSEEGLK-K9-156	Scc4	-	monolink	monolink	MSF7169_6mM	6mM_Band7.04197.04197.3_6mM_Band7.04176.04176.3	30	n/a	-	6mM_Band7_matched	1987	663.34	3	3.5	8	10.12	0.19	0.4	0.53	0.53	0	0.16	343	0	37.03	0
VKTSFHGLLSQCR-K2-156	Scc4	-	monolink	monolink	MSF7169_6mM	6mM_Band7.03245.03245.3_6mM_Band7.03233.03233.3	178	n/a	-	6mM_Band7_matched	1687.87	563.632	3	0.8	3	11.01	0.21	0.29	0.54	0.54	0	0.21	304	0.2	36.56	0
VKTSFHGLLSQCR-K2-156	Scc4	-	monolink	monolink	MSF7169_8mM	8mM_Band4.03921.03921.3_8mM_Band4.03900.03900.3	178	n/a	-	8mM_Band4_matched	1687.88	563.634	3	4.1	7	11	0.25	0.4	0.34	0.34	0	0.13	224	0.26	36.45	0
VKTSFHGLLSQCR-K2-156	Scc4	-	monolink	monolink	MSF7169_7mM	7mM_Band1.03829.03829.3_7mM_Band1.03797.03797.3	178	n/a	-	7mM_Band1_matched	1687.87	563.631	3	-1.5	1	11.47	0.3	0.31	0.37	0.37	0	0.14	242	0.19	36.22	0
FHYKIALR-K4-156	Scc4	-	monolink	monolink	MSF7169_7mM	7mM_Band1.04015.04015.3_7mM_Band1.03994.03994.3	132	n/a	-	7mM_Band1_matched	1202.68	401.902	3	0.8	1	9.92	0.16	0.34	0.5	0.5	0	0.31	271	0	36.12	0
VELPMIFHYKELK-K10-156	Scc4	-	monolink	monolink	MSF7169_7mM	7mM_Band1.06329.06329.3_7mM_Band1.06311.06311.3	299	n/a	-	7mM_Band1_matched	1801.97	601.665	3	1.5	1	11.06	0.31	0.25	0.71	0.71	0	0.27	249	0.38	35.97	0
FHYKIALR-K4-156	Scc4	-	monolink	monolink	MSF7099_6mM	6mMBand1.04453.04453.3_6mMBand1.04418.04418.3	132	n/a	-	6mMBand1_matched	1202.68	401.901	3	-2.5	2	9.92	0.18	0.32	0.55	0.55	0	0.34	264	0	35.96	0
VKTSFHGLLSQCR-K2-156	Scc4	-	monolink	monolink	MSF7169_9mM	9mM_Band7.03207.03207.3_9mM_Band7.03182.03182.3	178	n/a	-	9mM_Band7_matched	1687.88	563.634	3	4.7	8	11.49	0.24	0.29	0.4	0.4	0	0.15	237	0.11	35.73	0
VELPMIFHYKELK-K10-156	Scc4	-	monolink	monolink	MSF7169_8mM	8mM_Band2.06316.06316.3_8mM_Band2.06307.06307.3	299	n/a	-	8mM_Band2_matched	1801.97	601.665	3	2	2	10.47	0.21	0.39	0.6	0.6	0	0.23	158	0.46	35.37	0
DHAYSIANKIGSEEGLK-K9-156	Scc4	-	monolink	monolink	MSF7099_3mM	3mMBand1.05572.05572.3_3mMBand1.05558.05558.3	30	n/a	-	3mMBand1_matched	1986.99	663.338	3	-0.3	4	10.12	0.19	0.32	0.51	0.51	0	0.15	340	0	35.26	0
DHAYSIANKIGSEEGLK-K9-156	Scc4	-	monolink	monolink	MSF7169_5mM	5mM_Band7.03343.03343.3_5mM_Band7.03330.03330.3	30	n/a	-	5mM_Band7_matched	1986.99	663.338	3	0.4	2	10.74	0.22	0.24	0.41	0.41	0	0.12	377	0	35.22	0
VSRCSGDKQGELVEQCNK-K8-156	Scc4	-	monolink	monolink	MSF7153_3mM	3mMBand8.01986.01986.3_3mMBand8.01975.01975.3	452	n/a	-	3mMBand8_matched	2249.04	750.688	3	-0.5	1	7.72	0.15	0.25	0.31	0.31	0	0.09	724	0	35.17	0
VELPMIFHYKELK-K10-156	Scc4	-	monolink	monolink	MSF7169_6mM	6mM_Band1.06367.06367.3_6mM_Band1.06348.06348.3	299	n/a	-	6mM_Band1_matched	1801.97	601.665	3	2	1	11.05	0.27	0.23	0.64	0.64	0	0.25	255	0.51	35.13	0
DHAYSIANKIGSEEGLK-K9-156	Scc4	-	monolink	monolink	MSF7169_8mM	8mM_Band1.05661.05661.3_8mM_Band1.05613.05613.3	30	n/a	-	8mM_Band1_matched	1986.99	663.337	3	-0.6	4	10.12	0.18	0.26	0.59	0.59	0	0.17	371	0	34.86	0
VKTSFHGLLSQCR-K2-156	Scc4	-	monolink	monolink	MSF7099_6mM	6mMBand1.04318.04318.3_6mMBand1.04261.04261.3	178	n/a	-	6mMBand1_matched	1687.87	563.632	3	1.2	6	9.42	0.16	0.42	0.44	0.44	0	0.17	255	0.23	34.61	0
VELPMIFHYKELK-K10-156	Scc4	-	monolink	monolink	MSF7153_6mM	6mMBand1.06388.06388.3_6mMBand1.06368.06368.3	299	n/a	-	6mMBand1_matched	1801.97	601.664	3	0	3	10.97	0.18	0.22	0.75	0.75	0	0.29	230	0.4	34.6	0
VELPMIFHYKELK-K10-156	Scc4	-	monolink	monolink	MSF7169_9mM	9mM_Band1.07091.07091.3_9mM_Band1.07070.07070.3	299	n/a	-	9mM_Band1_matched	1801.97	601.666	3	2.6	1	11.23	0.26	0.18	0.7	0.7	0	0.27	229	0.71	34.12	0
VSRCSGDKQGELVEQCNK-K8-156	Scc4	-	monolink	monolink	MSF7169_6mM	6mM_Band7.01471.01471.3_6mM_Band7.01461.01461.3	452	n/a	-	6mM_Band7_matched	2249.04	750.687	3	-1.4	2	8.25	0.15	0.29	0.28	0.28	0	0.08	569	0	34.11	0
DHAYSIANKIGSEEGLK-K9-156	Scc4	-	monolink	monolink	MSF7099_6mM	6mMBand7.03570.03570.3_6mMBand7.03554.03554.3	30	n/a	-	6mMBand7_matched	1986.99	663.337	3	-0.6	3	10.04	0.21	0.26	0.53	0.53	0	0.16	329	0	33.84	0
RVKTSFHGLLSQCR-K3-156	Scc4	-	monolink	monolink	MSF7099_6mM	6mMBand1.04146.04146.3_6mMBand1.04141.04141.3	178	n/a	-	6mMBand1_matched	1843.97	615.664	3	-2.7	1	9.55	0.16	0.22	0.41	0.41	0	0.15	412	0.28	33.28	0
DHAYSIANKIGSEEGLK-K9-156	Scc4	-	monolink	monolink	MSF7153_3mM	3mMBand8.04825.04825.3_3mMBand8.04821.04821.3	30	n/a	-	3mMBand8_matched	1986.99	663.339	3	2.3	2	10.08	0.16	0.22	0.4	0.4	0	0.12	371	0	33.25	0
RVKTSFHGLLSQCR-K3-156	Scc4	-	monolink	monolink	MSF7099_3mM	3mMBand1.04316.04316.3_3mMBand1.04304.04304.3	178	n/a	-	3mMBand1_matched	1843.97	615.663	3	-3.4	1	8.89	0.21	0.3	0.41	0.41	0	0.15	372	0.17	33.12	0
GKDVALTNAKLEALVK-K10-156	Scc4	-	monolink	monolink	MSF7099_3mM	3mMBand8.03599.03599.3_3mMBand8.03586.03586.3	611	n/a	-	3mMBand8_matched	1825.05	609.358	3	-3.7	2	10.35	0.19	0.37	0.24	0.24	0	0.08	162	0.53	32.72	0
DGNITDHLNEFKNFFDTNK-K12-156	Scc4	-	monolink	monolink	MSF7169_6mM	6mM_Band7.06011.06011.3_6mM_Band7.06004.06004.3	260	n/a	-	6mM_Band7_matched	2424.13	809.05	3	1.4	3	9	0.16	0.17	0.25	0.25	0	0.07	539	0.34	32.41	0
DHAYSIANKIGSEEGLK-K9-156	Scc4	-	monolink	monolink	MSF7153_6mM	6mMBand7.04872.04872.3_6mMBand7.04862.04862.3	30	n/a	-	6mMBand7_matched	1986.99	663.338	3	0.9	6	8.79	0.1	0.28	0.37	0.37	0	0.11	338	0	31.06	0
VSRCSGDKQGELVEQCNK-K8-156	Scc4	-	monolink	monolink	MSF7169_8mM	8mM_Band1.01790.01790.3_8mM_Band1.01771.01771.3	452	n/a	-	8mM_Band1_matched	2249.05	750.692	3	4.7	1	8.9	0.16	0.23	0.28	0.28	0	0.08	240	0	28.06	0
DHAYSIANKIGSEEGLK-K9-156	Scc4	-	monolink	monolink	MSF7169_4mM	4mM_Band7.03111.03111.3_4mM_Band7.03098.03098.3	30	n/a	-	4mM_Band7_matched	1986.99	663.339	3	2.3	4	7.45	0.13	0.18	0.38	0.38	0	0.11	374	0	27.12	0
DSKFHYKIALR-K7-156	Scc4	-	monolink	monolink	MSF7099_6mM	6mMBand1.04255.04255.3_6mMBand1.04242.04242.3	132	n/a	-	6mMBand1_matched	1532.83	511.952	3	-1	1	7.29	0.15	0.15	0.4	0.4	0	0.18	266	0.56	25.18	0
DSKFHYK-K3-156	Scc4	-	monolink	monolink	MSF7153_3mM	3mMBand7.02890.02890.3_3mMBand7.02856.02856.3	128	n/a	-	3mMBand7_matched	1079.53	360.851	3	0.4	2	6.94	0.15	0.28	0.15	0.15	0	0.11	167	0	24.38	0
VELPMIFHYKELK-K10-156	Scc4	-	monolink	monolink	MSF7153_3mM	3mMBand1.06144.06144.3_3mMBand1.06127.06127.3	299	n/a	-	3mMBand1_matched	1801.97	601.664	3	0.1	1	6.34	0.18	0.21	0.55	0.55	0	0.21	235	0.63	24.29	0
VELPMIFHYKELK-K10-155	Scc4	-	monolink	monolink	MSF7169_9mM	9mM_Band7.05067.05067.3_9mM_Band7.05050.05050.3	299	n/a	-	9mM_Band7_matched	1800.99	601.337	3	0.9	1	6.29	0.07	0.23	0.31	0.31	0	0.12	227	0.63	23.08	0
DSKFHYK-K3-156	Scc4	-	monolink	monolink	MSF7153_6mM	6mMBand8.03124.03124.3_6mMBand8.03086.03086.3	128	n/a	-	6mMBand8_matched	1079.53	360.85	3	-0.7	2	5.69	0.09	0.24	0.16	0.16	0	0.12	139	0.68	20.48	0.007
TYKEGINK-KIHNGR-a3-b1	Smc1	Scc1	xlink	inter-protein xl	MSF7169_5mM	5mM_Band7.03609.03609.3_5mM_Band7.03613.03613.3	214	394	180	5mM_Band7_matched	1812.99	605.339	3	5.5	1	3.5	0	0.16	0.04	0.03	0	0.01	54	0.49	11.39	0
SATESIKNR-LCGTGKK-a7-b6	Smc1	Scc2	xlink	inter-protein xl	MSF7169_5mM	5mM_Band4.02349.02349.3_5mM_Band4.02389.02389.3	201	1324	1123	5mM_Band4_matched	1904.99	636.005	3	-3.8	1	3.22	0.08	0.19	0.04	0.02	0.02	0.01	29	0.91	11.22	0
KKLDDLENTK-LKGLMK-a2-b2	Smc1	Scc3	xlink	inter-protein xl	MSF7153_6mM	6mMBand3.06446.06446.3_6mMBand3.06440.06440.3	766	1028	262	6mMBand3_matched	2029.16	677.393	3	3.4	2	6.56	0.23	0.14	0.37	0.04	0.33	0.08	132	0.81	19.88	0
DGIKEDIEK-SVEKTMIK-a4-b4	Smc1	Smc3	xlink	inter-protein xl	MSF7169_8mM	8mM_Band1.04018.04018.3_8mM_Band1.03986.03986.3	927	935	8	8mM_Band1_matched	2118.12	707.047	3	1.5	1	10.69	0.41	0.33	0.48	0.3	0.19	0.09	464	0.27	38.71	0
DGIKEDIEK-SVEKTMIK-a4-b4	Smc1	Smc3	xlink	inter-protein xl	MSF7169_7mM	7mM_Band1.03510.03510.3_7mM_Band1.03496.03496.3	927	935	8	7mM_Band1_matched	2118.11	707.043	3	-3.1	4	9.56	0.4	0.25	0.5	0.32	0.18	0.09	449	0.49	34.37	0
VSLNEKNALHTER-LTNVNVKIK-a6-b7	Smc1	Smc3	xlink	inter-protein xl	MSF7153_6mM	6mMBand1.02992.02992.4_6mMBand1.02972.02972.4	460	316	144	6mMBand1_matched	2675.5	669.882	4	-0.2	2	9.96	0.21	0.38	0.59	0.05	0.54	0.13	189	0.82	33.31	0
QSELNSSEDILEDMNSNLQVLKR-KLDNFQK-a22-b1	Smc1	Smc3	xlink	inter-protein xl	MSF7153_6mM	6mMBand1.06355.06355.4_6mMBand1.06346.06346.4	920	925	5	6mMBand1_matched	3690.85	923.721	4	3.6	2	6.81	0.2	0.2	0.52	0.5	0.02	0.07	734	0.35	32.32	0
QSELNSSEDILEDMNSNLQVLKR-KLDNFQK-a22-b1	Smc1	Smc3	xlink	inter-protein xl	MSF7153_3mM	3mMBand1.06108.06108.4_3mMBand1.06118.06118.4	920	925	5	3mMBand1_matched	3690.84	923.717	4	-0.8	3	6.87	0.21	0.19	0.43	0.42	0.01	0.05	591	0.28	29.42	0
SNILKDLIYR-LSKILPR-a5-b3	Smc1	Smc3	xlink	inter-protein xl	MSF7153_6mM	6mMBand1.04852.04852.4_6mMBand1.04828.04828.4	63	354	291	6mMBand1_matched	2197.33	550.34	4	4.5	1	9.12	0.2	0.36	0.09	0.03	0.06	0.02	46	0.78	27.25	0
EGINKNEEYR-LDNFQKSVEK-a5-b6	Smc1	Smc3	xlink	inter-protein xl	MSF7169_5mM	5mM_Band5.01664.01664.3_5mM_Band5.01573.01573.3	219	931	712	5mM_Band5_matched	2595.28	866.101	3	-1.4	1	3.56	0.1	0.08	0.24	0.12	0.12	0.04	119	0.93	11.59	0
LHELKKLQSDIESANNQEYDLNFK-K5-K6	Smc1	-	intralink	intralink	MSF7169_9mM	9mM_Band1.06925.06925.3_9mM_Band1.06907.06907.3	472	n/a	-	9mM_Band1_matched	3013.5	1005.51	3	-0.9	1	11.47	0.27	0.3	0.43	0.43	0	0.09	1359	0.12	55.37	0
GKLVTIEGALIHKAGLMTGGISGDANNR-K2-K13	Smc1	-	intralink	intralink	MSF7169_9mM	9mM_Band1.08947.08947.3_9mM_Band1.08925.08925.3	650	n/a	-	9mM_Band1_matched	2930.57	977.863	3	0.3	1	11.16	0.19	0.25	0.41	0.41	0	0.07	692	0.42	41.27	0
LEIKYHNDLIEKEIQPK-K4-K12	Smc1	-	intralink	intralink	MSF7169_8mM	8mM_Band1.05496.05496.3_8mM_Band1.05476.05476.3	746	n/a	-	8mM_Band1_matched	2247.21	750.079	3	-1.1	2	11.51	0.31	0.44	0.51	0.51	0	0.15	301	0.41	40.27	0
LHELKKLQSDIESANNQEYDLNFK-K5-K6	Smc1	-	intralink	intralink	MSF7169_8mM	8mM_Band1.07026.07026.3_8mM_Band1.07011.07011.3	472	n/a	-	8mM_Band1_matched	3013.5	1005.51	3	-0.8	2	11.51	0.26	0.29	0.46	0.46	0	0.1	409	0.25	38.1	0
LEIKYHNDLIEKEIQPK-K4-K12	Smc1	-	intralink	intralink	MSF7169_9mM	9mM_Band1.05364.05364.3_9mM_Band1.05346.05346.3	746	n/a	-	9mM_Band1_matched	2247.21	750.078	3	-1.9	2	11.51	0.27	0.34	0.56	0.56	0	0.17	237	0.46	36.93	0
LEIKYHNDLIEKEIQPK-K4-K12	Smc1	-	intralink	intralink	MSF7169_7mM	7mM_Band1.04818.04818.3_7mM_Band1.04802.04802.3	746	n/a	-	7mM_Band1_matched	2247.21	750.077	3	-3.8	2	11.51	0.33	0.34	0.53	0.53	0	0.16	224	0.54	36.87	0
LNENDLKTYNCLHEKYLTEGGSILEEK-K7-K15	Smc1	-	intralink	intralink	MSF7169_9mM	9mM_Band1.06740.06740.3_9mM_Band1.06728.06728.3	386	n/a	-	9mM_Band1_matched	3347.63	1116.88	3	2.1	1	9.25	0.1	0.3	0.32	0.32	0	0.06	451	0.19	33.76	0
LNENDLKTYNCLHEKYLTEGGSILEEK-K7-K15	Smc1	-	intralink	intralink	MSF7169_7mM	7mM_Band1.06052.06052.3_7mM_Band1.06031.06031.3	386	n/a	-	7mM_Band1_matched	3347.62	1116.88	3	-0.7	2	9.94	0.17	0.2	0.29	0.29	0	0.05	378	0.05	31.73	0
LNENDLKTYNCLHEKYLTEGGSILEEK-K7-K15	Smc1	-	intralink	intralink	MSF7153_6mM	6mMBand1.06162.06162.3_6mMBand1.06126.06126.3	386	n/a	-	6mMBand1_matched	3347.64	1116.89	3	3.9	1	9.81	0.2	0.15	0.3	0.3	0	0.05	441	0.21	31.61	0
LNENDLKTYNCLHEKYLTEGGSILEEK-K7-K15	Smc1	-	intralink	intralink	MSF7153_3mM	3mMBand1.05897.05897.3_3mMBand1.05872.05872.3	386	n/a	-	3mMBand1_matched	3347.64	1116.89	3	4.4	1	9.2	0.13	0.18	0.29	0.29	0	0.05	369	0.18	29.65	0
LHELKKLQSDIESANNQEYDLNFK-K5-K6	Smc1	-	intralink	intralink	MSF7169_4mM	4mM_Band1.05985.05985.3_4mM_Band1.05981.05981.3	472	n/a	-	4mM_Band1_matched	3013.52	1005.51	3	4.4	1	6.97	0.08	0.2	0.34	0.34	0	0.07	512	0.35	28.36	0
IHGELKTYKEGINK-K6-K9	Smc1	-	intralink	intralink	MSF7169_9mM	9mM_Band2.03529.03529.3_9mM_Band2.03517.03517.3	211	n/a	-	9mM_Band2_matched	1766.96	589.995	3	2.9	1	7	0.09	0.44	0.16	0.16	0	0.06	188	0.53	27.62	0
GLVHDLCHPKKEK-K10-K11	Smc1	-	intralink	intralink	MSF7153_6mM	6mMBand1.02796.02796.3_6mMBand1.02817.02817.3	540	n/a	-	6mMBand1_matched	1697.89	566.972	3	0.3	1	8.62	0.16	0.15	0.39	0.39	0	0.15	278	0.5	27.49	0
IHGELKTYKEGINK-K6-K9	Smc1	-	intralink	intralink	MSF7169_6mM	6mM_Band1.03655.03655.3_6mM_Band1.03663.03663.3	211	n/a	-	6mM_Band1_matched	1766.95	589.993	3	-0.8	1	6.32	0.1	0.26	0.16	0.16	0	0.06	170	0.59	22.08	0
LSALNSEISSLKGK-DGIKEDIEK-a12-b4	Smc1	Smc1	xlink	intra-protein xl	MSF7169_7mM	7mM_Band1.05019.05019.4_7mM_Band1.04996.04996.4	267	927	660	7mM_Band1_matched	2629.41	658.36	4	1	3	10.42	0.31	0.41	0.43	0.33	0.09	0.07	637	0.75	42.34	0
LSALNSEISSLKGK-INNEMKSLQR-a12-b6	Smc1	Smc1	xlink	intra-protein xl	MSF7169_9mM	9mM_Band1.04863.04863.4_9mM_Band1.04834.04834.4	267	275	8	9mM_Band1_matched	2815.51	704.885	4	-0.4	2	10.85	0.39	0.27	0.54	0.37	0.17	0.1	650	0.51	40.96	0
GNKLVELMR-IDGKTVSYK-a3-b4	Smc1	Smc1	xlink	intra-protein xl	MSF7169_8mM	8mM_Band1.04908.04908.3_8mM_Band1.04888.04888.3	103	124	21	8mM_Band1_matched	2206.2	736.409	3	-0.2	2	10.67	0.34	0.36	0.47	0.34	0.13	0.09	565	0.61	40.78	0
LSALNSEISSLKGK-DGIKEDIEK-a12-b4	Smc1	Smc1	xlink	intra-protein xl	MSF7169_8mM	8mM_Band1.05737.05737.4_8mM_Band1.05712.05712.4	267	927	660	8mM_Band1_matched	2629.41	658.361	4	3.1	4	10.09	0.22	0.39	0.51	0.4	0.11	0.08	596	0.63	40.52	0
IDGKTVSYK-AFYQKGNK-a4-b5	Smc1	Smc1	xlink	intra-protein xl	MSF7169_8mM	8mM_Band1.02909.02909.3_8mM_Band1.02893.02893.3	124	100	24	8mM_Band1_matched	2102.11	701.711	3	2	2	11.5	0.46	0.4	0.49	0.22	0.27	0.09	379	0.38	40.35	0
IAVLNNDKR-ITELKK-a8-b5	Smc1	Smc1	xlink	intra-protein xl	MSF7169_9mM	9mM_Band1.02892.02892.3_9mM_Band1.02876.02876.3	414	764	350	9mM_Band1_matched	1910.12	637.715	3	0.7	3	11.44	0.46	0.33	0.7	0.63	0.07	0.11	459	0.65	40.34	0
GNKLVELMR-IDGKTVSYK-a3-b4	Smc1	Smc1	xlink	intra-protein xl	MSF7153_6mM	6mMBand1.04348.04348.4_6mMBand1.04327.04327.4	103	124	21	6mMBand1_matched	2206.2	552.559	4	0.6	2	11.32	0.29	0.41	0.44	0.32	0.12	0.08	355	0.44	39.21	0
EYEELKEKIEK-KILNQFLK-a6-b1	Smc1	Smc1	xlink	intra-protein xl	MSF7153_6mM	6mMBand1.04854.04854.3_6mMBand1.04830.04830.3	186	1048	862	6mMBand1_matched	2577.43	860.151	3	-0.7	1	10.25	0.37	0.27	0.34	0.26	0.08	0.06	635	0.8	39.16	0
LSALNSEISSLKGK-INNEMKSLQR-a12-b6	Smc1	Smc1	xlink	intra-protein xl	MSF7169_8mM	8mM_Band1.04965.04965.4_8mM_Band1.04984.04984.4	267	275	8	8mM_Band1_matched	2815.51	704.886	4	0.2	1	10.36	0.32	0.3	0.44	0.29	0.15	0.08	582	0.63	39.12	0
ADISKR-ITELKK-a5-b5	Smc1	Smc1	xlink	intra-protein xl	MSF7099_3mM	3mMBand1.02372.02372.3_3mMBand1.02343.02343.3	432	764	332	3mMBand1_matched	1556.91	519.978	3	-3	2	10.48	0.37	0.34	0.7	0.41	0.29	0.13	429	0	38.13	0
RADISKR-ITELKK-a6-b5	Smc1	Smc1	xlink	intra-protein xl	MSF7153_6mM	6mMBand1.01684.01684.3_6mMBand1.01660.01660.3	432	764	332	6mMBand1_matched	1713.02	572.014	3	1.5	2	9.8	0.43	0.29	0.43	0.18	0.25	0.08	534	0.84	37.3	0
LSALNSEISSLKGK-DGIKEDIEK-a12-b4	Smc1	Smc1	xlink	intra-protein xl	MSF7169_9mM	9mM_Band1.05606.05606.4_9mM_Band1.05570.05570.4	267	927	660	9mM_Band1_matched	2629.41	658.36	4	0.2	4	9.58	0.21	0.35	0.46	0.34	0.12	0.08	516	0.66	37.14	0
GNKLVELMR-IDGKTVSYK-a3-b4	Smc1	Smc1	xlink	intra-protein xl	MSF7169_9mM	9mM_Band1.04830.04830.3_9mM_Band1.04800.04800.3	103	124	21	9mM_Band1_matched	2206.21	736.41	3	1.2	2	9.89	0.33	0.33	0.46	0.34	0.12	0.08	469	0.23	36.92	0
LSALNSEISSLKGK-INNEMKSLQR-a12-b6	Smc1	Smc1	xlink	intra-protein xl	MSF7153_6mM	6mMBand1.04466.04466.4_6mMBand1.04457.04457.4	267	275	8	6mMBand1_matched	2815.51	704.885	4	-1.6	2	9.58	0.25	0.32	0.43	0.33	0.11	0.07	494	0.45	36.19	0
ADISKR-ITELKK-a5-b5	Smc1	Smc1	xlink	intra-protein xl	MSF7169_6mM	6mM_Band2.01958.01958.3_6mM_Band2.01923.01923.3	432	764	332	6mM_Band2_matched	1556.91	519.979	3	-0.4	4	10.56	0.41	0.23	0.69	0.41	0.28	0.12	427	0.69	36.05	0
VSLNEKNALHTER-VPQQAAGKR-a6-b8	Smc1	Smc1	xlink	intra-protein xl	MSF7169_9mM	9mM_Band1.02265.02265.4_9mM_Band1.02237.02237.4	460	324	136	9mM_Band1_matched	2601.39	651.356	4	-1.9	5	11.12	0.26	0.37	0.4	0.2	0.2	0.08	250	0.45	35.86	0
VSLNEKNALHTER-VPQQAAGKR-a6-b8	Smc1	Smc1	xlink	intra-protein xl	MSF7153_6mM	6mMBand3.02475.02475.3_6mMBand3.02453.02453.3	460	324	136	6mMBand3_matched	2601.39	868.14	3	-1.4	5	11.1	0.39	0.26	0.44	0.24	0.2	0.08	345	0.45	35.72	0
IDGKTVSYK-AFYQKGNK-a4-b5	Smc1	Smc1	xlink	intra-protein xl	MSF7153_6mM	6mMBand1.02619.02619.3_6mMBand1.02597.02597.3	124	100	24	6mMBand1_matched	2102.1	701.709	3	-0.9	2	10.99	0.4	0.29	0.45	0.2	0.25	0.08	320	0.89	35.69	0
ADISKR-ITELKK-a5-b5	Smc1	Smc1	xlink	intra-protein xl	MSF7099_6mM	6mMBand1.02286.02286.3_6mMBand1.02246.02246.3	432	764	332	6mMBand1_matched	1556.91	519.977	3	-3.2	1	10.34	0.36	0.25	0.66	0.41	0.25	0.12	414	0	35.58	0
DGIKEDIEKFDLER-LSALNSEISSLKGK-a9-b12	Smc1	Smc1	xlink	intra-protein xl	MSF7153_3mM	3mMBand1.06087.06087.5_3mMBand1.06067.06067.5	932	267	665	3mMBand1_matched	3289.73	658.954	5	-0.1	3	9.28	0.24	0.24	0.54	0.05	0.48	0.1	574	0.47	35.56	0
ADISKR-ITELKK-a5-b5	Smc1	Smc1	xlink	intra-protein xl	MSF7169_8mM	8mM_Band1.02066.02066.3_8mM_Band1.02036.02036.3	432	764	332	8mM_Band1_matched	1556.91	519.979	3	0	5	10.25	0.31	0.25	0.72	0.44	0.28	0.13	420	0	35.52	0
VSLNEKNALHTER-VPQQAAGKR-a6-b8	Smc1	Smc1	xlink	intra-protein xl	MSF7153_3mM	3mMBand3.02617.02617.4_3mMBand3.02602.02602.4	460	324	136	3mMBand3_matched	2601.39	651.356	4	-1.8	3	10.47	0.23	0.39	0.51	0.24	0.26	0.1	252	0.62	35.26	0
EYEELKEKIEK-KILNQFLK-a8-b1	Smc1	Smc1	xlink	intra-protein xl	MSF7153_3mM	3mMBand1.04654.04654.3_3mMBand1.04628.04628.3	188	1048	860	3mMBand1_matched	2577.44	860.154	3	2.6	1	8.74	0.35	0.28	0.29	0.25	0.05	0.05	580	0.81	35.23	0
DGIKEDIEKFDLER-LSALNSEISSLKGK-a4-b12	Smc1	Smc1	xlink	intra-protein xl	MSF7169_9mM	9mM_Band1.07037.07037.5_9mM_Band1.07015.07015.5	927	267	660	9mM_Band1_matched	3289.72	658.953	5	-1.2	5	8.49	0.2	0.38	0.5	0.07	0.43	0.09	472	0.51	34.99	0
IDGKTVSYK-AFYQKGNK-a4-b5	Smc1	Smc1	xlink	intra-protein xl	MSF7169_6mM	6mM_Band1.02646.02646.3_6mM_Band1.02619.02619.3	124	100	24	6mM_Band1_matched	2102.1	701.709	3	-0.6	1	11.09	0.35	0.32	0.4	0.23	0.17	0.07	247	0.73	34.91	0
YLTEGGSILEEKIAVLNNDK-KLDDLENTK-a12-b1	Smc1	Smc1	xlink	intra-protein xl	MSF7169_9mM	9mM_Band1.07228.07228.3_9mM_Band1.07193.07193.3	406	766	360	9mM_Band1_matched	3417.78	1140.27	3	-0.3	1	8.29	0.23	0.22	0.39	0.35	0.04	0.06	674	0.49	34.45	0
ESAVISKQK-SKLDYIFK-a7-b2	Smc1	Smc1	xlink	intra-protein xl	MSF7099_3mM	3mMBand1.05272.05272.3_3mMBand1.05248.05248.3	293	297	4	3mMBand1_matched	2139.18	714.067	3	-2.4	1	9.91	0.33	0.35	0.61	0.56	0.05	0.11	283	0.62	34.36	0
ADISKR-ITELKK-a5-b5	Smc1	Smc1	xlink	intra-protein xl	MSF7169_7mM	7mM_Band1.01849.01849.3_7mM_Band1.01822.01822.3	432	764	332	7mM_Band1_matched	1556.91	519.979	3	0.7	2	9.93	0.3	0.22	0.7	0.42	0.28	0.13	415	0	34.1	0
GNKLVELMR-IDGKTVSYK-a3-b4	Smc1	Smc1	xlink	intra-protein xl	MSF7169_6mM	6mM_Band1.04372.04372.4_6mM_Band1.04340.04340.4	103	124	21	6mM_Band1_matched	2206.2	552.558	4	-1	1	8.73	0.23	0.43	0.44	0.33	0.11	0.08	331	0.45	34	0
GNKLVELMR-IDGKTVSYK-a3-b4	Smc1	Smc1	xlink	intra-protein xl	MSF7099_3mM	3mMBand1.05038.05038.4_3mMBand1.04993.04993.4	103	124	21	3mMBand1_matched	2206.2	552.558	4	-1.1	1	9.6	0.21	0.36	0.38	0.28	0.1	0.07	328	0.4	33.9	0
LSALNSEISSLKGK-ERDGIKEDIEK-a12-b6	Smc1	Smc1	xlink	intra-protein xl	MSF7153_6mM	6mMBand1.04524.04524.3_6mMBand1.04485.04485.3	267	927	660	6mMBand1_matched	2914.55	972.524	3	-1	4	8.72	0.38	0.18	0.32	0.2	0.13	0.06	620	0.8	33.81	0
GNKLVELMR-IDGKTVSYK-a3-b4	Smc1	Smc1	xlink	intra-protein xl	MSF7153_3mM	3mMBand1.04157.04157.4_3mMBand1.04127.04127.4	103	124	21	3mMBand1_matched	2206.2	552.559	4	0	2	9.5	0.26	0.31	0.45	0.36	0.09	0.08	373	0.75	33.76	0
IAVLNNDKR-ITELKK-a8-b5	Smc1	Smc1	xlink	intra-protein xl	MSF7169_6mM	6mM_Band1.02714.02714.3_6mM_Band1.02692.02692.3	414	764	350	6mM_Band1_matched	1910.12	637.713	3	-1.6	1	10.37	0.34	0.26	0.65	0.61	0.03	0.1	306	0.8	33.75	0
LSALNSEISSLKGK-INNEMKSLQR-a12-b6	Smc1	Smc1	xlink	intra-protein xl	MSF7153_3mM	3mMBand1.04260.04260.4_3mMBand1.04251.04251.4	267	275	8	3mMBand1_matched	2815.51	704.886	4	0.4	1	9.16	0.22	0.3	0.4	0.27	0.13	0.07	429	0.52	33.68	0
TQVTQQKR-ISHIEKR-a7-b6	Smc1	Smc1	xlink	intra-protein xl	MSF7169_9mM	9mM_Band1.01494.01494.3_9mM_Band1.01474.01474.3	735	331	404	9mM_Band1_matched	2007.12	670.048	3	-1.5	3	10.06	0.38	0.23	0.58	0.34	0.24	0.1	373	0.72	33.66	0
IDGKTVSYK-AFYQKGNK-a4-b5	Smc1	Smc1	xlink	intra-protein xl	MSF7169_9mM	9mM_Band1.02844.02844.3_9mM_Band1.02810.02810.3	124	100	24	9mM_Band1_matched	2102.11	701.711	3	2	1	10.12	0.32	0.29	0.43	0.19	0.24	0.08	311	0.89	33.57	0
IAVLNNDKR-ITELKK-a8-b5	Smc1	Smc1	xlink	intra-protein xl	MSF7169_7mM	7mM_Band1.02604.02604.4_7mM_Band1.02571.02571.4	414	764	350	7mM_Band1_matched	1910.12	478.538	4	-0.5	2	10.62	0.31	0.27	0.53	0.38	0.15	0.09	274	0.83	33.53	0
ADISKR-ITELKK-a5-b5	Smc1	Smc1	xlink	intra-protein xl	MSF7153_6mM	6mMBand1.01931.01931.3_6mMBand1.01860.01860.3	432	764	332	6mMBand1_matched	1556.92	519.982	3	6.1	4	9.92	0.41	0.23	0.49	0.31	0.18	0.09	383	0.69	33.49	0
IGSIESKLEEHK-SKLDYIFK-a7-b2	Smc1	Smc1	xlink	intra-protein xl	MSF7169_9mM	9mM_Band1.06138.06138.4_9mM_Band1.06124.06124.4	880	297	583	9mM_Band1_matched	2519.36	630.847	4	1	1	9.35	0.14	0.35	0.38	0.1	0.28	0.08	346	0.57	33.45	0
LSALNSEISSLKGK-ERDGIKEDIEK-a12-b6	Smc1	Smc1	xlink	intra-protein xl	MSF7153_3mM	3mMBand1.04306.04306.3_3mMBand1.04290.04290.3	267	927	660	3mMBand1_matched	2914.54	972.522	3	-2.5	3	9.61	0.41	0.12	0.36	0.23	0.13	0.06	552	0.5	33.37	0
VSLNEKNALHTER-VPQQAAGKR-a6-b8	Smc1	Smc1	xlink	intra-protein xl	MSF7169_8mM	8mM_Band2.02545.02545.3_8mM_Band2.02534.02534.3	460	324	136	8mM_Band2_matched	2601.4	868.14	3	-0.4	7	10.3	0.37	0.25	0.39	0.22	0.18	0.07	330	0.43	33.37	0
FETQLKVVTR-QKTYVER-a6-b2	Smc1	Smc1	xlink	intra-protein xl	MSF7169_8mM	8mM_Band1.03550.03550.4_8mM_Band1.03531.03531.4	355	344	11	8mM_Band1_matched	2280.26	571.072	4	3.3	3	9.52	0.17	0.38	0.37	0.33	0.04	0.06	286	0.57	33.3	0
SSFVKESAVISK-INNEMKSLQR-a5-b6	Smc1	Smc1	xlink	intra-protein xl	MSF7169_9mM	9mM_Band1.03832.03832.3_9mM_Band1.03810.03810.3	286	275	11	9mM_Band1_matched	2650.41	884.478	3	4.4	1	9.86	0.34	0.2	0.31	0.13	0.18	0.06	440	0.6	33.21	0
IAVLNNDKR-ITELKK-a8-b5	Smc1	Smc1	xlink	intra-protein xl	MSF7099_3mM	3mMBand1.03262.03262.4_3mMBand1.03260.03260.4	414	764	350	3mMBand1_matched	1910.11	478.536	4	-4	2	9.94	0.33	0.25	0.63	0.48	0.15	0.11	330	0.75	33.09	0
IAVLNNDKR-ITELKK-a8-b5	Smc1	Smc1	xlink	intra-protein xl	MSF7169_8mM	8mM_Band2.02993.02993.4_8mM_Band2.02972.02972.4	414	764	350	8mM_Band2_matched	1910.12	478.539	4	1.6	5	9.83	0.37	0.27	0.61	0.47	0.14	0.1	320	0.69	33.08	0
ESAVISKQK-SKLDYIFK-a7-b2	Smc1	Smc1	xlink	intra-protein xl	MSF7169_9mM	9mM_Band1.05117.05117.3_9mM_Band1.05083.05083.3	293	297	4	9mM_Band1_matched	2139.18	714.068	3	-1.1	3	9.91	0.42	0.28	0.65	0.6	0.05	0.11	264	0.88	32.64	0
LSALNSEISSLKGK-INNEMKSLQR-a12-b6	Smc1	Smc1	xlink	intra-protein xl	MSF7169_6mM	6mM_Band1.04456.04456.4_6mM_Band1.04438.04438.4	267	275	8	6mM_Band1_matched	2815.51	704.885	4	-0.7	1	8.66	0.29	0.27	0.4	0.28	0.12	0.07	451	0.54	32.5	0
FETQLKVVTR-QKTYVER-a6-b2	Smc1	Smc1	xlink	intra-protein xl	MSF7153_6mM	6mMBand1.03136.03136.4_6mMBand1.03128.03128.4	355	344	11	6mMBand1_matched	2280.25	571.07	4	-0.3	2	9.4	0.19	0.43	0.25	0.21	0.04	0.04	203	0.73	32.44	0
IDGKTVSYK-AFYQKGNK-a4-b5	Smc1	Smc1	xlink	intra-protein xl	MSF7153_3mM	3mMBand3.03351.03351.3_3mMBand3.03328.03328.3	124	100	24	3mMBand3_matched	2102.1	701.709	3	-1.2	2	10.65	0.35	0.21	0.34	0.2	0.14	0.06	246	0.83	31.55	0
ADISKR-ITELKK-a5-b5	Smc1	Smc1	xlink	intra-protein xl	MSF7169_9mM	9mM_Band1.01977.01977.3_9mM_Band1.01935.01935.3	432	764	332	9mM_Band1_matched	1556.91	519.979	3	-0.7	2	9.23	0.32	0.13	0.73	0.43	0.31	0.13	445	0.59	31.38	0
VSLNEKNALHTER-VPQQAAGKR-a6-b8	Smc1	Smc1	xlink	intra-protein xl	MSF7169_4mM	4mM_Band1.02183.02183.4_4mM_Band1.02181.02181.4	460	324	136	4mM_Band1_matched	2601.41	651.359	4	2.6	1	9.82	0.24	0.29	0.39	0.2	0.19	0.07	227	0.59	31.14	0
ESAVISKQK-SKLDYIFK-a7-b2	Smc1	Smc1	xlink	intra-protein xl	MSF7169_8mM	8mM_Band2.04783.04783.3_8mM_Band2.04764.04764.3	293	297	4	8mM_Band2_matched	2139.18	714.067	3	-2.6	3	9.05	0.38	0.3	0.51	0.47	0.04	0.09	266	0.68	31.01	0
ADISKR-ITELKK-a5-b5	Smc1	Smc1	xlink	intra-protein xl	MSF7153_3mM	3mMBand1.01801.01801.3_3mMBand1.01783.01783.3	432	764	332	3mMBand1_matched	1556.91	519.979	3	-1	2	9.42	0.41	0.15	0.59	0.43	0.15	0.11	373	0	30.96	0
ESAVISKQK-SKLDYIFK-a7-b2	Smc1	Smc1	xlink	intra-protein xl	MSF7169_7mM	7mM_Band1.04547.04547.3_7mM_Band1.04519.04519.3	293	297	4	7mM_Band1_matched	2139.18	714.068	3	-1.2	1	9.89	0.29	0.3	0.54	0.47	0.07	0.09	177	0.8	30.93	0
IAVLNNDKR-ITELKK-a8-b5	Smc1	Smc1	xlink	intra-protein xl	MSF7099_6mM	6mMBand1.03123.03123.3_6mMBand1.03107.03107.3	414	764	350	6mMBand1_matched	1910.11	637.712	3	-3.3	1	8.52	0.39	0.26	0.5	0.46	0.04	0.08	293	0.66	29.69	0
VPQQAAGKR-ISHIEKR-a8-b6	Smc1	Smc1	xlink	intra-protein xl	MSF7153_6mM	6mMBand1.01439.01439.4_6mMBand1.01401.01401.4	324	331	7	6mMBand1_matched	1973.12	494.288	4	0.9	2	9.38	0.38	0.19	0.48	0.29	0.19	0.09	277	0.65	29.64	0
VSLNEKNALHTER-VPQQAAGKR-a6-b8	Smc1	Smc1	xlink	intra-protein xl	MSF7169_6mM	6mM_Band1.02115.02115.4_6mM_Band1.02106.02106.4	460	324	136	6mM_Band1_matched	2601.41	651.36	4	3.2	1	8.72	0.18	0.27	0.45	0.19	0.26	0.09	279	0.38	29.52	0
FETQLKVVTR-QKTYVER-a6-b2	Smc1	Smc1	xlink	intra-protein xl	MSF7153_3mM	3mMBand1.03028.03028.3_3mMBand1.03009.03009.3	355	344	11	3mMBand1_matched	2280.25	761.091	3	1.2	2	8.37	0.18	0.41	0.2	0.16	0.04	0.03	164	0.83	29.03	0
LSALNSEISSLKGK-ERDGIKEDIEK-a12-b6	Smc1	Smc1	xlink	intra-protein xl	MSF7169_8mM	8mM_Band2.04806.04806.4_8mM_Band2.04784.04784.4	267	927	660	8mM_Band2_matched	2914.56	729.647	4	2	1	8.08	0.31	0.16	0.52	0.48	0.04	0.09	408	0.83	28.59	0
LSALNSEISSLKGK-DGIKEDIEK-a12-b4	Smc1	Smc1	xlink	intra-protein xl	MSF7153_6mM	6mMBand1.05148.05148.3_6mMBand1.05120.05120.3	267	927	660	6mMBand1_matched	2629.41	877.477	3	0.1	1	7.25	0.41	0.25	0.5	0.47	0.03	0.08	376	0.63	28.46	0
IAVLNNDKR-ITELKK-a8-b5	Smc1	Smc1	xlink	intra-protein xl	MSF7153_3mM	3mMBand1.02574.02574.3_3mMBand1.02558.02558.3	414	764	350	3mMBand1_matched	1910.12	637.715	3	0.7	2	8.61	0.32	0.18	0.56	0.53	0.03	0.09	308	0.78	28.33	0
YLTEGGSILEEKIAVLNNDK-KLDDLENTK-a12-b1	Smc1	Smc1	xlink	intra-protein xl	MSF7169_8mM	8mM_Band1.07346.07346.3_8mM_Band1.07319.07319.3	406	766	360	8mM_Band1_matched	3417.78	1140.27	3	-0.3	1	7.2	0.22	0.16	0.35	0.31	0.05	0.05	497	0.48	27.85	0
KILNQFLK-IEKLSK-a1-b3	Smc1	Smc1	xlink	intra-protein xl	MSF7153_6mM	6mMBand1.04349.04349.3_6mMBand1.04318.04318.3	1048	191	857	6mMBand1_matched	1857.13	620.052	3	-0.6	1	9.54	0.28	0.21	0.3	0.22	0.08	0.05	173	0.71	27.68	0
DGIKEDIEKFDLER-LSALNSEISSLKGK-a4-b12	Smc1	Smc1	xlink	intra-protein xl	MSF7169_4mM	4mM_Band1.06095.06095.4_4mM_Band1.06084.06084.4	927	267	660	4mM_Band1_matched	3289.74	823.443	4	3.1	1	7.81	0.25	0.26	0.56	0.02	0.54	0.1	271	0.73	27.68	0
KILNQFLK-IEKLSK-a1-b3	Smc1	Smc1	xlink	intra-protein xl	MSF7153_3mM	3mMBand1.04149.04149.3_3mMBand1.04139.04139.3	1048	191	857	3mMBand1_matched	1857.13	620.05	3	-3.9	2	9.45	0.27	0.21	0.23	0.18	0.06	0.04	187	0.74	27.6	0
IAVLNNDKR-ITELKK-a8-b5	Smc1	Smc1	xlink	intra-protein xl	MSF7153_6mM	6mMBand1.02684.02684.3_6mMBand1.02671.02671.3	414	764	350	6mMBand1_matched	1910.12	637.715	3	0.1	1	8.14	0.27	0.19	0.56	0.49	0.07	0.09	282	0.81	27.11	0
ADISKR-ITELKK-a5-b5	Smc1	Smc1	xlink	intra-protein xl	MSF7169_4mM	4mM_Band1.01947.01947.3_4mM_Band1.01908.01908.3	432	764	332	4mM_Band1_matched	1556.91	519.979	3	-0.1	1	7.11	0.31	0.11	0.61	0.37	0.23	0.11	427	0.79	26.19	0
QSELNSSEDILEDMNSNLQVLKR-LSALNSEISSLKGK-a22-b12	Smc1	Smc1	xlink	intra-protein xl	MSF7169_8mM	8mM_Band1.07943.07943.4_8mM_Band1.07930.07930.4	920	267	653	8mM_Band1_matched	4245.19	1062.31	4	5.1	2	6.12	0.19	0.1	0.23	0.17	0.07	0.04	561	0.53	25.25	0
FETQLKVVTR-QKTYVER-a6-b2	Smc1	Smc1	xlink	intra-protein xl	MSF7169_6mM	6mM_Band1.03181.03181.3_6mM_Band1.03167.03167.3	355	344	11	6mM_Band1_matched	2280.24	761.089	3	-1.6	1	7.85	0.26	0.29	0.18	0.16	0.01	0.03	147	0.94	25.21	0
IESLQKDLQR-QKTYVER-a6-b2	Smc1	Smc1	xlink	intra-protein xl	MSF7153_6mM	6mMBand1.02735.02735.3_6mMBand1.02723.02723.3	338	344	6	6mMBand1_matched	2289.23	764.084	3	-1.4	1	8.32	0.16	0.28	0.12	0.1	0.03	0.02	108	0.78	25.02	0
ESAVISKQK-SKLDYIFK-a7-b2	Smc1	Smc1	xlink	intra-protein xl	MSF7169_4mM	4mM_Band1.04552.04552.3_4mM_Band1.04533.04533.3	293	297	4	4mM_Band1_matched	2139.18	714.067	3	-1.9	1	8.83	0.26	0.22	0.26	0.16	0.09	0.05	63	0.74	24.5	0
YKENNTDSAR-KQLDKK-a2-b5	Smc1	Smc1	xlink	intra-protein xl	MSF7153_6mM	6mMBand1.01162.01162.4_6mMBand1.01149.01149.4	990	229	761	6mMBand1_matched	2093.07	524.275	4	-3.3	1	7.23	0.21	0.29	0.15	0.1	0.05	0.03	139	0.84	23.77	0
EYEELKEKIEK-KILNQFLK-a6-b1	Smc1	Smc1	xlink	intra-protein xl	MSF7153_3mM	3mMBand1.04637.04637.4_3mMBand1.04616.04616.4	186	1048	862	3mMBand1_matched	2577.43	645.365	4	-1.2	1	6.66	0.11	0.38	0.19	0.02	0.17	0.04	99	0.92	23.73	0
EYEELKEKIEK-KILNQFLK-a8-b1	Smc1	Smc1	xlink	intra-protein xl	MSF7153_6mM	6mMBand2.03513.03513.3_6mMBand2.03499.03499.3	188	1048	860	6mMBand2_matched	2577.44	860.155	3	4.1	2	6.01	0.31	0.1	0.15	0.1	0.05	0.03	395	0.68	22.28	0
QSELNSSEDILEDMNSNLQVLKR-DGIKEDIEK-a22-b4	Smc1	Smc1	xlink	intra-protein xl	MSF7169_8mM	8mM_Band1.07648.07648.4_8mM_Band1.07621.07621.4	920	927	7	8mM_Band1_matched	3844.89	962.229	4	-0.6	1	5.27	0.2	0.09	0.32	0.3	0.02	0.04	455	0.48	21.55	0
SLDENRLEIKYHNDLIEK-TQVTQQKR-a10-b7	Smc1	Smc1	xlink	intra-protein xl	MSF7153_6mM	6mMBand1.03262.03262.5_6mMBand1.03254.03254.5	746	735	11	6mMBand1_matched	3353.75	671.758	5	-1.6	2	5.76	0.08	0.22	0.62	0.03	0.59	0.18	139	0.9	21.11	0
SLQRSKSSFVK-ESAVISKQK-a6-b7	Smc1	Smc1	xlink	intra-protein xl	MSF7153_6mM	6mMBand3.04439.04439.4_6mMBand3.04389.04389.4	281	293	12	6mMBand3_matched	2392.34	599.092	4	1	1	3.68	0.13	0.18	0.4	0.21	0.19	0.07	211	0.91	16.22	0
FKLNENDLK-ETMKERK-a2-b4	Smc1	Smc1	xlink	intra-protein xl	MSF7153_6mM	6mMBand2.03242.03242.3_6mMBand2.03522.03522.3	379	511	132	6mMBand2_matched	2178.15	727.058	3	6.4	2	4.88	0.18	0.12	0.11	0.08	0.04	0.02	56	0.79	13.99	0
NGDTSYKIDGK-ADISKR-a7-b5	Smc1	Smc1	xlink	intra-protein xl	MSF7153_6mM	6mMBand7.02088.02088.3_6mMBand7.02055.02055.3	120	432	312	6mMBand7_matched	2023.03	675.352	3	5.8	2	3.91	0.25	0.1	0.08	0.04	0.04	0.02	176	0.9	13.9	0
IDDLSANQRETMKER-YEKAQK-a13-b3	Smc1	Smc1	xlink	intra-protein xl	MSF7169_5mM	5mM_Band1.05212.05212.3_5mM_Band1.05213.05213.3	511	848	337	5mM_Band1_matched	2708.35	903.793	3	3.8	1	3.75	0.15	0.17	0.12	0.07	0.04	0.02	96	0.67	13.37	0
INNEMKSLQRSK-ERDGIKEDIEK-a6-b6	Smc1	Smc1	xlink	intra-protein xl	MSF7153_6mM	6mMBand2.03602.03602.4_6mMBand2.03590.03590.4	275	927	652	6mMBand2_matched	2915.52	729.888	4	6.2	1	4.35	0.23	0.03	0.48	0.47	0.02	0.08	126	0.9	13.26	0
TQVTQQKR-DLKWKK-a7-b5	Smc1	Smc1	xlink	intra-protein xl	MSF7153_6mM	6mMBand2.04399.04399.3_6mMBand2.04357.04357.3	735	644	91	6mMBand2_matched	1942.09	648.372	3	-3.9	1	3.51	0.26	0.16	0.06	0.01	0.05	0.01	67	0.94	12.38	0
INNEMKSLQR-INNEMKSLQR-a6-b6	Smc1	Smc1	xlink	intra-protein xl	MSF7153_6mM	6mMBand3.03868.03868.4_6mMBand3.03858.03858.4	275	275	0	6mMBand3_matched	2601.34	651.343	4	0.8	1	4.46	0.05	0.11	0.04	0.02	0.02	0.01	17	0.72	11.68	0
DGIKEDIEK-GKINNEMK-a4-b2	Smc1	Smc1	xlink	intra-protein xl	MSF7153_6mM	6mMBand3.03425.03425.3_6mMBand3.03388.03388.3	927	269	658	6mMBand3_matched	2116.06	706.363	3	-3.7	1	4.42	0.2	0.02	0.09	0.04	0.05	0.02	64	0	11.04	0
YKENNTDSAR-GLPKKYK-a2-b5	Smc1	Smc1	xlink	intra-protein xl	MSF7153_6mM	6mMBand1.02229.02229.4_6mMBand1.02203.02203.4	990	988	2	6mMBand1_matched	2167.14	542.792	4	3.6	1	3.16	0.09	0.12	0.1	0.06	0.04	0.02	67	0.91	10.53	0
AQKDLENAQVEMK-SKLDYIFKDK-a3-b2	Smc1	Smc1	xlink	intra-protein xl	MSF7153_6mM	6mMBand1.06673.06673.3_6mMBand1.06654.06654.3	851	297	554	6mMBand1_matched	2896.48	966.503	3	-1.8	1	2.49	0.04	0.13	0.07	0.05	0.02	0.01	119	0.91	9.98	0
EFTSKIGFTIK-KELFEK-a5-b1	Smc1	Smc1	xlink	intra-protein xl	MSF7153_6mM	6mMBand3.07079.07079.3_6mMBand3.07051.07051.3	795	1061	266	6mMBand3_matched	2200.2	734.406	3	-3.4	1	3.23	0.03	0.13	0.02	0.01	0.01	0	4	0.94	9.32	0
GLVHDLCHPKK-KELFEK-a10-b1	Smc1	Smc1	xlink	intra-protein xl	MSF7153_6mM	6mMBand3.07792.07792.3_6mMBand3.07638.07638.3	540	1061	521	6mMBand3_matched	2233.19	745.405	3	-0.1	2	3.45	0.1	0.1	0.03	0.01	0.01	0.01	4	0.92	9.29	0
KLDDLENTK-ISHIEKR-a1-b6	Smc1	Smc1	xlink	intra-protein xl	MSF7153_6mM	6mMBand3.06161.06161.3_6mMBand3.05807.05807.3	766	331	435	6mMBand3_matched	2094.14	699.055	3	4.2	1	2.89	0.09	0.08	0.06	0.03	0.03	0.01	40	0.67	8.48	0
KLDDLENTK-NYDKFK-a1-b4	Smc1	Smc1	xlink	intra-protein xl	MSF7153_6mM	6mMBand3.04108.04108.3_6mMBand3.04405.04405.3	766	377	389	6mMBand3_matched	2026.02	676.348	3	-2.2	1	2.37	0.13	0.14	0.02	0.02	0	0	12	0.95	8.29	0
EGINKNEEYR-GKINNEMK-a5-b2	Smc1	Smc1	xlink	intra-protein xl	MSF7153_6mM	6mMBand1.06030.06030.3_6mMBand1.05978.05978.3	219	269	50	6mMBand1_matched	2321.13	774.717	3	-1.9	1	2.53	0.09	0.12	0.03	0.01	0.02	0.01	8	0.88	8.05	0
FKDMEYLSGGEK-KNELQK-a2-b1	Smc1	Smc1	xlink	intra-protein xl	MSF7153_6mM	6mMBand2.03865.03865.3_6mMBand2.03835.03835.3	1124	230	894	6mMBand2_matched	2299.16	767.393	3	6.5	2	2.36	0.09	0.06	0.03	0.02	0.01	0.01	25	0.75	6.75	0
YEKAQKDLENAQVEMK-YKENNTDSAR-a6-b2	Smc1	Smc1	xlink	intra-protein xl	MSF7153_6mM	6mMBand3.07062.07062.3_6mMBand3.07014.07014.3	851	990	139	6mMBand3_matched	3257.55	1086.86	3	-1.3	1	1.82	0.09	0.03	0.17	0.08	0.08	0.03	28	0	5.28	0
LEEHKNHLDELQK-K5-156	Smc1	-	monolink	monolink	MSF7169_8mM	8mM_Band1.02751.02751.3_8mM_Band1.02641.02641.3	885	n/a	-	8mM_Band1_matched	1787.91	596.977	3	0.9	3	11.44	0.27	0.42	0.41	0.41	0	0.16	742	0.56	47.56	0
EELTDKLSALNSEISSLKGK-K20-156	Smc1	-	monolink	monolink	MSF7169_4mM	4mM_Band1.06864.06864.3_4mM_Band1.06834.06834.3	269	n/a	-	4mM_Band1_matched	2317.23	773.417	3	0.9	1	11.43	0.28	0.39	0.43	0.43	0	0.11	755	0.38	46.54	0
EELTDKLSALNSEISSLKGK-K18-156	Smc1	-	monolink	monolink	MSF7169_4mM	4mM_Band1.06864.06864.3_4mM_Band1.06849.06849.3	267	n/a	-	4mM_Band1_matched	2317.23	773.417	3	0.9	1	11.48	0.28	0.35	0.44	0.44	0	0.11	762	0.33	45.99	0
IGSIESKLEEHKNHLDELQK-K7-156	Smc1	-	monolink	monolink	MSF7153_6mM	6mMBand1.03974.03974.3_6mMBand1.03962.03962.3	880	n/a	-	6mMBand1_matched	2502.29	835.105	3	-2.5	9	11.51	0.23	0.39	0.48	0.48	0	0.12	657	0.43	45	0
LEEHKNHLDELQK-K5-156	Smc1	-	monolink	monolink	MSF7153_6mM	6mMBand1.02393.02393.3_6mMBand1.02378.02378.3	885	n/a	-	6mMBand1_matched	1787.91	596.978	3	2.8	1	11.51	0.3	0.35	0.38	0.38	0	0.14	673	0.74	44.84	0
TYNCLHEKYLTEGGSILEEK-K8-156	Smc1	-	monolink	monolink	MSF7169_6mM	6mM_Band1.04890.04890.3_6mM_Band1.04870.04870.3	394	n/a	-	6mM_Band1_matched	2539.21	847.41	3	-3.3	2	11.46	0.29	0.36	0.4	0.4	0	0.1	694	0.14	44.77	0
KILNQFLKIK-K8-156	Smc1	-	monolink	monolink	MSF7153_6mM	6mMBand1.04756.04756.3_6mMBand1.04738.04738.3	1055	n/a	-	6mMBand1_matched	1399.88	467.634	3	-2.3	1	11.37	0.22	0.43	0.51	0.51	0	0.25	517	0.85	44.65	0
SKEAFEEEIKQSAR-K10-156	Smc1	-	monolink	monolink	MSF7153_6mM	6mMBand4.03616.03616.3_6mMBand4.03586.03586.3	369	n/a	-	6mMBand4_matched	1806.89	603.306	3	-3.1	3	11.34	0.21	0.39	0.41	0.41	0	0.15	616	0.32	44.23	0
IGSIESKLEEHKNHLDELQK-K7-156	Smc1	-	monolink	monolink	MSF7169_9mM	9mM_Band1.04514.04514.3_9mM_Band1.04567.04567.3	880	n/a	-	9mM_Band1_matched	2502.3	835.107	3	0.3	7	11.51	0.36	0.31	0.53	0.53	0	0.13	672	0.54	43.91	0
EELTDKLSALNSEISSLKGK-K18-156	Smc1	-	monolink	monolink	MSF7153_6mM	6mMBand1.07108.07108.3_6mMBand1.07084.07084.3	267	n/a	-	6mMBand1_matched	2317.22	773.415	3	-2.2	2	11.43	0.34	0.21	0.41	0.41	0	0.1	810	0.3	43.75	0
KEKYGLAVSTILGK-K3-156	Smc1	-	monolink	monolink	MSF7169_6mM	6mM_Band1.05327.05327.3_6mM_Band1.05313.05313.3	543	n/a	-	6mM_Band1_matched	1661.96	554.994	3	-1.2	1	11.39	0.2	0.36	0.61	0.61	0	0.22	560	0.3	43.54	0
SKEAFEEEIKQSAR-K10-156	Smc1	-	monolink	monolink	MSF7153_3mM	3mMBand4.04413.04413.3_3mMBand4.04390.04390.3	369	n/a	-	3mMBand4_matched	1806.89	603.306	3	-3.1	4	11.35	0.24	0.46	0.48	0.48	0	0.17	468	0.18	43.38	0
SLDENRLEIKYHNDLIEK-K10-156	Smc1	-	monolink	monolink	MSF7169_9mM	9mM_Band1.04776.04776.3_9mM_Band1.04755.04755.3	746	n/a	-	9mM_Band1_matched	2384.22	795.748	3	-0.5	1	11.51	0.25	0.29	0.45	0.45	0	0.12	675	0.27	43.26	0
IGSIESKLEEHKNHLDELQK-K7-156	Smc1	-	monolink	monolink	MSF7169_8mM	8mM_Band2.04332.04332.3_8mM_Band2.04313.04313.3	880	n/a	-	8mM_Band2_matched	2502.3	835.109	3	2.7	8	11.49	0.25	0.31	0.4	0.4	0	0.1	667	0.56	43.12	0
KEKYGLAVSTILGK-K3-156	Smc1	-	monolink	monolink	MSF7169_7mM	7mM_Band1.05236.05236.3_7mM_Band1.05223.05223.3	543	n/a	-	7mM_Band1_matched	1661.95	554.993	3	-3.5	1	11.39	0.27	0.3	0.6	0.6	0	0.21	598	0.2	43.01	0
IGSIESKLEEHKNHLDELQK-K7-156	Smc1	-	monolink	monolink	MSF7169_4mM	4mM_Band1.03963.03963.3_4mM_Band1.03945.03945.3	880	n/a	-	4mM_Band1_matched	2502.29	835.105	3	-1.7	1	11.37	0.29	0.24	0.42	0.42	0	0.1	745	0.53	42.97	0
SKEAFEEEIKQSAR-K10-156	Smc1	-	monolink	monolink	MSF7169_8mM	8mM_Band1.04135.04135.3_8mM_Band1.04125.04125.3	369	n/a	-	8mM_Band1_matched	1806.9	603.309	3	1.2	2	11.34	0.18	0.42	0.45	0.45	0	0.16	508	0.22	42.88	0
ERDGIKEDIEK-K6-156	Smc1	-	monolink	monolink	MSF7153_6mM	6mMBand4.03187.03187.3_6mMBand4.03153.03153.3	927	n/a	-	6mMBand4_matched	1486.75	496.591	3	-2.2	4	11.13	0.2	0.52	0.33	0.33	0	0.15	402	0	42.55	0
SLDENRLEIKYHNDLIEK-K10-156	Smc1	-	monolink	monolink	MSF7169_8mM	8mM_Band1.04893.04893.3_8mM_Band1.04876.04876.3	746	n/a	-	8mM_Band1_matched	2384.22	795.749	3	0.8	1	11.48	0.27	0.33	0.45	0.45	0	0.12	576	0.28	42.24	0
TYNCLHEKYLTEGGSILEEK-K8-156	Smc1	-	monolink	monolink	MSF7169_4mM	4mM_Band1.04782.04782.3_4mM_Band1.04765.04765.3	394	n/a	-	4mM_Band1_matched	2539.22	847.416	3	3.6	1	11.51	0.3	0.28	0.38	0.38	0	0.09	630	0.22	41.95	0
LEEHKNHLDELQKK-K13-156	Smc1	-	monolink	monolink	MSF7153_6mM	6mMBand1.02260.02260.3_6mMBand1.02283.02283.3	893	n/a	-	6mMBand1_matched	1916	639.675	3	1.2	2	10.95	0.29	0.28	0.34	0.34	0	0.12	678	0.37	41.94	0
ERDGIKEDIEK-K6-156	Smc1	-	monolink	monolink	MSF7169_9mM	9mM_Band1.03471.03471.3_9mM_Band1.03443.03443.3	927	n/a	-	9mM_Band1_matched	1486.75	496.592	3	0.6	1	11.44	0.24	0.46	0.36	0.36	0	0.16	371	0	41.66	0
IGSIESKLEEHKNHLDELQK-K7-156	Smc1	-	monolink	monolink	MSF7169_6mM	6mM_Band1.04015.04015.3_6mM_Band1.03985.03985.3	880	n/a	-	6mM_Band1_matched	2502.29	835.105	3	-1.7	4	11.5	0.28	0.38	0.37	0.37	0	0.09	497	0.48	41.5	0
TYNCLHEKYLTEGGSILEEK-K8-156	Smc1	-	monolink	monolink	MSF7153_6mM	6mMBand1.04893.04893.3_6mMBand1.04870.04870.3	394	n/a	-	6mMBand1_matched	2539.22	847.415	3	2.2	1	11.3	0.24	0.26	0.4	0.4	0	0.1	641	0.24	41.3	0
EKEALQNNIFKEFTSK-K11-156	Smc1	-	monolink	monolink	MSF7169_8mM	8mM_Band1.06117.06117.3_8mM_Band1.06093.06093.3	790	n/a	-	8mM_Band1_matched	2081.07	694.698	3	1.7	2	11.5	0.28	0.33	0.46	0.46	0	0.15	496	0.23	41.28	0
SKEAFEEEIKQSAR-K10-156	Smc1	-	monolink	monolink	MSF7169_6mM	6mM_Band1.03727.03727.3_6mM_Band1.03704.03704.3	369	n/a	-	6mM_Band1_matched	1806.9	603.308	3	0.9	2	10.93	0.21	0.39	0.43	0.43	0	0.15	492	0	41.26	0
KEKYGLAVSTILGK-K1-156	Smc1	-	monolink	monolink	MSF7169_8mM	8mM_Band1.05996.05996.3_8mM_Band1.05950.05950.3	541	n/a	-	8mM_Band1_matched	1661.96	554.995	3	0.9	2	11.46	0.2	0.26	0.61	0.61	0	0.22	543	0.38	41.26	0
KEKYGLAVSTILGK-K3-156	Smc1	-	monolink	monolink	MSF7169_9mM	9mM_Band1.05902.05902.3_9mM_Band1.05845.05845.3	543	n/a	-	9mM_Band1_matched	1661.96	554.996	3	2.3	1	10.85	0.18	0.3	0.6	0.6	0	0.21	578	0.09	41.26	0
IGSIESKLEEHKNHLDELQK-K7-156	Smc1	-	monolink	monolink	MSF7153_3mM	3mMBand1.03788.03788.3_3mMBand1.03768.03768.3	880	n/a	-	3mMBand1_matched	2502.29	835.105	3	-1.8	5	11.51	0.28	0.36	0.42	0.42	0	0.11	490	0.57	41.2	0
SLDENRLEIKYHNDLIEK-K10-156	Smc1	-	monolink	monolink	MSF7153_6mM	6mMBand1.04381.04381.3_6mMBand1.04360.04360.3	746	n/a	-	6mMBand1_matched	2384.23	795.751	3	2.4	1	11.51	0.25	0.33	0.43	0.43	0	0.12	514	0.32	41.1	0
SKEAFEEEIKQSAR-K10-156	Smc1	-	monolink	monolink	MSF7169_7mM	7mM_Band1.03621.03621.3_7mM_Band1.03605.03605.3	369	n/a	-	7mM_Band1_matched	1806.9	603.309	3	1.7	1	10.9	0.21	0.35	0.41	0.41	0	0.15	542	0	41.09	0
VSLNEKNALHTER-K6-156	Smc1	-	monolink	monolink	MSF7169_8mM	8mM_Band1.03385.03385.3_8mM_Band1.03358.03358.3	460	n/a	-	8mM_Band1_matched	1665.87	556.297	3	-0.6	3	11.16	0.2	0.41	0.62	0.62	0	0.24	380	0	41.07	0
VSLNEKNALHTER-K6-156	Smc1	-	monolink	monolink	MSF7169_7mM	7mM_Band1.02950.02950.3_7mM_Band1.02923.02923.3	460	n/a	-	7mM_Band1_matched	1665.87	556.296	3	-1.9	2	11.51	0.28	0.33	0.65	0.65	0	0.25	397	0.13	40.89	0
YHNDLIEKEIQPK-K8-156	Smc1	-	monolink	monolink	MSF7169_9mM	9mM_Band2.03765.03765.3_9mM_Band2.03740.03740.3	754	n/a	-	9mM_Band2_matched	1781.92	594.981	3	0.2	1	9.81	0.21	0.43	0.46	0.46	0	0.18	531	0	40.82	0
EKEALQNNIFKEFTSK-K11-156	Smc1	-	monolink	monolink	MSF7169_9mM	9mM_Band1.05980.05980.3_9mM_Band1.05958.05958.3	790	n/a	-	9mM_Band1_matched	2081.07	694.698	3	0.6	2	11.43	0.24	0.35	0.43	0.43	0	0.13	431	0.2	40.14	0
EKEALQNNIFKEFTSK-K11-156	Smc1	-	monolink	monolink	MSF7099_6mM	6mMBand1.05628.05628.3_6mMBand1.05603.05603.3	790	n/a	-	6mMBand1_matched	2081.06	694.696	3	-1.7	1	11.43	0.22	0.35	0.42	0.42	0	0.13	434	0.22	40.13	0
KEKYGLAVSTILGK-K3-156	Smc1	-	monolink	monolink	MSF7153_6mM	6mMBand3.06047.06047.3_6mMBand3.06027.06027.3	543	n/a	-	6mMBand3_matched	1661.96	554.995	3	0.2	2	9.61	0.17	0.32	0.56	0.56	0	0.2	621	0.32	39.97	0
LEIKYHNDLIEK-K4-156	Smc1	-	monolink	monolink	MSF7169_7mM	7mM_Band1.04032.04032.3_7mM_Band1.03998.03998.3	746	n/a	-	7mM_Band1_matched	1669.89	557.637	3	-2.9	1	10.86	0.24	0.53	0.68	0.68	0	0.29	166	0	39.96	0
EKEALQNNIFKEFTSK-K11-156	Smc1	-	monolink	monolink	MSF7169_6mM	6mM_Band2.04854.04854.3_6mM_Band2.04842.04842.3	790	n/a	-	6mM_Band2_matched	2081.06	694.695	3	-2.9	2	11.14	0.24	0.26	0.28	0.28	0	0.09	598	0.31	39.88	0
KEKYGLAVSTILGK-K3-156	Smc1	-	monolink	monolink	MSF7169_4mM	4mM_Band1.05201.05201.3_4mM_Band1.05192.05192.3	543	n/a	-	4mM_Band1_matched	1661.97	554.997	3	4.5	2	11.39	0.23	0.3	0.55	0.55	0	0.2	440	0.22	39.87	0
LEIKYHNDLIEK-K4-156	Smc1	-	monolink	monolink	MSF7169_6mM	6mM_Band1.04147.04147.3_6mM_Band1.04115.04115.3	746	n/a	-	6mM_Band1_matched	1669.89	557.637	3	-2.9	2	11.51	0.26	0.45	0.7	0.7	0	0.29	168	0	39.72	0
LEEHKNHLDELQK-K5-156	Smc1	-	monolink	monolink	MSF7169_9mM	9mM_Band1.02679.02679.3_9mM_Band1.02566.02566.3	885	n/a	-	9mM_Band1_matched	1787.91	596.976	3	0.3	1	11.42	0.23	0.32	0.31	0.31	0	0.12	456	0.64	39.72	0
KEKYGLAVSTILGK-K1-156	Smc1	-	monolink	monolink	MSF7153_6mM	6mMBand2.03885.03885.3_6mMBand2.03860.03860.3	541	n/a	-	6mMBand2_matched	1661.97	554.996	3	3.3	1	11.23	0.18	0.26	0.43	0.43	0	0.15	524	0.19	39.61	0
TYNCLHEKYLTEGGSILEEK-K8-156	Smc1	-	monolink	monolink	MSF7169_7mM	7mM_Band1.04789.04789.3_7mM_Band1.04766.04766.3	394	n/a	-	7mM_Band1_matched	2539.22	847.413	3	0	1	11.24	0.21	0.29	0.33	0.33	0	0.08	533	0.2	39.61	0
SKEAFEEEIKQSAR-K10-156	Smc1	-	monolink	monolink	MSF7169_5mM	5mM_Band3.03092.03092.3_5mM_Band3.03074.03074.3	369	n/a	-	5mM_Band3_matched	1806.9	603.308	3	0.3	1	11.32	0.22	0.24	0.41	0.41	0	0.15	542	0	39.55	0
LEIKYHNDLIEK-K4-156	Smc1	-	monolink	monolink	MSF7169_8mM	8mM_Band1.04622.04622.3_8mM_Band1.04581.04581.3	746	n/a	-	8mM_Band1_matched	1669.89	557.637	3	-2.3	3	11.51	0.32	0.43	0.71	0.71	0	0.29	168	0	39.52	0
ERDGIKEDIEK-K6-156	Smc1	-	monolink	monolink	MSF7169_5mM	5mM_Band1.02733.02733.3_5mM_Band1.02708.02708.3	927	n/a	-	5mM_Band1_matched	1486.75	496.592	3	-0.2	3	10.46	0.19	0.45	0.34	0.34	0	0.15	372	0	39.41	0
GKLVTIEGALIHK-K2-156	Smc1	-	monolink	monolink	MSF7099_3mM	3mMBand1.05944.05944.3_3mMBand1.05922.05922.3	650	n/a	-	3mMBand1_matched	1533.91	512.311	3	-3.1	1	11.36	0.29	0.42	0.56	0.56	0	0.22	251	0	39.26	0
VSLNEKNALHTER-K6-156	Smc1	-	monolink	monolink	MSF7169_4mM	4mM_Band2.02782.02782.3_4mM_Band2.02758.02758.3	460	n/a	-	4mM_Band2_matched	1665.87	556.298	3	1.5	3	11.44	0.25	0.38	0.48	0.48	0	0.19	302	0.4	39.18	0
TYNCLHEKYLTEGGSILEEK-K8-156	Smc1	-	monolink	monolink	MSF7169_9mM	9mM_Band1.05358.05358.3_9mM_Band1.05370.05370.3	394	n/a	-	9mM_Band1_matched	2539.23	847.418	3	5.5	2	11.27	0.29	0.21	0.36	0.36	0	0.09	577	0.18	39.07	0
GKLVTIEGALIHK-K2-156	Smc1	-	monolink	monolink	MSF7153_3mM	3mMBand3.06680.06680.3_3mMBand3.06648.06648.3	650	n/a	-	3mMBand3_matched	1533.91	512.312	3	-0.4	3	11.49	0.31	0.39	0.53	0.53	0	0.2	246	0	38.85	0
ERDGIKEDIEK-K6-156	Smc1	-	monolink	monolink	MSF7169_6mM	6mM_Band2.03053.03053.3_6mM_Band2.03028.03028.3	927	n/a	-	6mM_Band2_matched	1486.75	496.591	3	-1.4	3	10.46	0.21	0.4	0.33	0.33	0	0.15	398	0	38.8	0
GKLVTIEGALIHK-K2-156	Smc1	-	monolink	monolink	MSF7169_9mM	9mM_Band2.04891.04891.3_9mM_Band2.04880.04880.3	650	n/a	-	9mM_Band2_matched	1533.91	512.313	3	1.5	4	10.95	0.24	0.44	0.53	0.53	0	0.21	254	0	38.72	0
VSLNEKNALHTER-K6-156	Smc1	-	monolink	monolink	MSF7169_6mM	6mM_Band1.03056.03056.3_6mM_Band1.03031.03031.3	460	n/a	-	6mM_Band1_matched	1665.86	556.296	3	-2.7	2	10.56	0.21	0.36	0.64	0.64	0	0.25	361	0.2	38.67	0
SKEAFEEEIKQSAR-K10-156	Smc1	-	monolink	monolink	MSF7099_3mM	3mMBand1.04293.04293.3_3mMBand1.04286.04286.3	369	n/a	-	3mMBand1_matched	1806.89	603.306	3	-3.3	1	10.21	0.16	0.28	0.47	0.47	0	0.17	553	0.21	38.62	0
LEEHKNHLDELQK-K5-156	Smc1	-	monolink	monolink	MSF7153_3mM	3mMBand1.02306.02306.3_3mMBand1.02273.02273.3	885	n/a	-	3mMBand1_matched	1787.91	596.977	3	1.9	2	10.56	0.19	0.32	0.31	0.31	0	0.12	488	0.52	38.53	0
SLDENRLEIKYHNDLIEK-K10-156	Smc1	-	monolink	monolink	MSF7153_3mM	3mMBand1.04190.04190.3_3mMBand1.04178.04178.3	746	n/a	-	3mMBand1_matched	2384.22	795.749	3	0.5	1	10.42	0.19	0.27	0.36	0.36	0	0.1	577	0.28	38.47	0
ELTKNPNSNVELAGGNASLTIEDEDEPFNAGIK-K4-156	Smc1	-	monolink	monolink	MSF7169_4mM	4mM_Band1.06152.06152.3_4mM_Band1.06134.06134.3	1084	n/a	-	4mM_Band1_matched	3641.78	1214.93	3	4.9	1	10.66	0.22	0.26	0.34	0.34	0	0.05	597	0.33	38.43	0
LEEHKNHLDELQKK-K13-156	Smc1	-	monolink	monolink	MSF7153_3mM	3mMBand1.02196.02196.3_3mMBand1.02186.02186.3	893	n/a	-	3mMBand1_matched	1916	639.676	3	1.9	1	8.24	0.28	0.26	0.25	0.25	0	0.09	821	0.29	38.37	0
ELTKNPNSNVELAGGNASLTIEDEDEPFNAGIK-K4-156	Smc1	-	monolink	monolink	MSF7169_8mM	8mM_Band1.07179.07179.3_8mM_Band1.07134.07134.3	1084	n/a	-	8mM_Band1_matched	3641.77	1214.93	3	2.1	1	11.44	0.27	0.27	0.39	0.39	0	0.06	473	0.16	38.26	0
EKEALQNNIFKEFTSK-K11-156	Smc1	-	monolink	monolink	MSF7169_7mM	7mM_Band1.05370.05370.3_7mM_Band1.05344.05344.3	790	n/a	-	7mM_Band1_matched	2081.07	694.697	3	-0.2	1	11.43	0.17	0.27	0.41	0.41	0	0.13	431	0.25	38.21	0
EKEALQNNIFKEFTSK-K11-156	Smc1	-	monolink	monolink	MSF7153_6mM	6mMBand1.05454.05454.3_6mMBand1.05434.05434.3	790	n/a	-	6mMBand1_matched	2081.07	694.698	3	1.4	3	10.54	0.21	0.29	0.42	0.42	0	0.13	473	0.31	37.77	0
KEKYGLAVSTILGK-K1-156	Smc1	-	monolink	monolink	MSF7153_3mM	3mMBand3.06524.06524.3_3mMBand3.06499.06499.3	541	n/a	-	3mMBand3_matched	1661.96	554.994	3	-0.6	1	11.07	0.23	0.17	0.53	0.53	0	0.19	519	0.23	37.72	0
EELTDKLSALNSEISSLKGK-K18-156	Smc1	-	monolink	monolink	MSF7153_3mM	3mMBand1.06826.06826.3_3mMBand1.06806.06806.3	267	n/a	-	3mMBand1_matched	2317.22	773.415	3	-1.8	2	9.54	0.36	0.13	0.42	0.42	0	0.11	765	0.33	37.62	0
AKNFLVFQGDVEQIAAQSPVELSR-K2-156	Smc1	-	monolink	monolink	MSF7169_9mM	9mM_Band1.08802.08802.3_9mM_Band1.08803.08803.3	145	n/a	-	9mM_Band1_matched	2801.46	934.829	3	1.5	1	10.21	0.24	0.17	0.34	0.34	0	0.07	663	0.23	37.17	0
GKLVTIEGALIHK-K2-156	Smc1	-	monolink	monolink	MSF7169_8mM	8mM_Band1.06115.06115.3_8mM_Band1.06083.06083.3	650	n/a	-	8mM_Band1_matched	1533.92	512.314	3	2.9	7	11.49	0.25	0.44	0.34	0.34	0	0.13	161	0	37.15	0
GKLVTIEGALIHK-K2-156	Smc1	-	monolink	monolink	MSF7169_4mM	4mM_Band1.05326.05326.3_4mM_Band1.05301.05301.3	650	n/a	-	4mM_Band1_matched	1533.91	512.311	3	-2	2	11.51	0.3	0.44	0.31	0.31	0	0.12	148	0	36.93	0
LNENDLKTYNCLHEK-K7-156	Smc1	-	monolink	monolink	MSF7169_9mM	9mM_Band1.03943.03943.3_9mM_Band1.03910.03910.3	386	n/a	-	9mM_Band1_matched	2045.97	682.999	3	-0.1	6	10.12	0.19	0.39	0.53	0.53	0	0.18	321	0	36.83	0
GKLVTIEGALIHK-K2-156	Smc1	-	monolink	monolink	MSF7153_6mM	6mMBand1.05440.05440.3_6mMBand1.05466.05466.3	650	n/a	-	6mMBand1_matched	1533.91	512.312	3	0.5	6	10.23	0.24	0.42	0.57	0.57	0	0.22	245	0	36.82	0
VSLNEKNALHTER-K6-156	Smc1	-	monolink	monolink	MSF7169_9mM	9mM_Band1.03253.03253.3_9mM_Band1.03220.03220.3	460	n/a	-	9mM_Band1_matched	1665.87	556.297	3	-1.5	2	11.14	0.2	0.21	0.63	0.63	0	0.24	370	0.11	36.79	0
ERDGIKEDIEK-K6-156	Smc1	-	monolink	monolink	MSF7153_3mM	3mMBand1.03081.03081.3_3mMBand1.03047.03047.3	927	n/a	-	3mMBand1_matched	1486.75	496.592	3	1.3	2	10.39	0.18	0.34	0.29	0.29	0	0.13	377	0	36.66	0
SKLDYIFKDK-K2-156	Smc1	-	monolink	monolink	MSF7153_3mM	3mMBand3.06888.06888.3_3mMBand3.06845.06845.3	297	n/a	-	3mMBand3_matched	1411.76	471.594	3	-0.6	2	9.5	0.19	0.4	0.38	0.38	0	0.19	347	0.43	36.49	0
LEIKYHNDLIEK-K4-156	Smc1	-	monolink	monolink	MSF7169_9mM	9mM_Band1.04481.04481.3_9mM_Band1.04450.04450.3	746	n/a	-	9mM_Band1_matched	1669.89	557.637	3	-2.9	4	11.48	0.29	0.34	0.58	0.58	0	0.24	160	0	36.49	0
IGSIESKLEEHK-K7-156	Smc1	-	monolink	monolink	MSF7169_5mM	5mM_Band3.03417.03417.3_5mM_Band3.03392.03392.3	880	n/a	-	5mM_Band3_matched	1524.81	509.278	3	4	1	11.32	0.25	0.32	0.63	0.63	0	0.26	178	0.28	36.44	0
DGIKEDIEKFDLER-K4-156	Smc1	-	monolink	monolink	MSF7169_9mM	9mM_Band1.07376.07376.3_9mM_Band1.07352.07352.3	927	n/a	-	9mM_Band1_matched	1861.93	621.652	3	0.7	3	10.98	0.2	0.41	0.43	0.43	0	0.15	194	0.31	36.42	0
NYDKFKLNENDLK-K6-156	Smc1	-	monolink	monolink	MSF7153_6mM	6mMBand1.03986.03986.3_6mMBand1.03954.03954.3	379	n/a	-	6mMBand1_matched	1795.89	599.639	3	-3.7	3	11.51	0.24	0.3	0.55	0.55	0	0.21	197	0	35.95	0
DGIKEDIEKFDLER-K4-156	Smc1	-	monolink	monolink	MSF7169_6mM	6mM_Band1.06609.06609.3_6mM_Band1.06583.06583.3	927	n/a	-	6mM_Band1_matched	1861.93	621.651	3	-1.2	2	11.35	0.26	0.35	0.43	0.43	0	0.15	192	0.36	35.92	0
ERDGIKEDIEK-K6-156	Smc1	-	monolink	monolink	MSF7169_8mM	8mM_Band1.03590.03590.3_8mM_Band1.03547.03547.3	927	n/a	-	8mM_Band1_matched	1486.75	496.592	3	0.8	1	10.42	0.19	0.39	0.28	0.28	0	0.13	266	0	35.85	0
GKLVTIEGALIHK-K2-156	Smc1	-	monolink	monolink	MSF7169_5mM	5mM_Band1.04443.04443.3_5mM_Band1.04434.04434.3	650	n/a	-	5mM_Band1_matched	1533.91	512.311	3	-3.2	4	8.71	0.16	0.52	0.44	0.44	0	0.17	266	0	35.66	0
ERDGIKEDIEK-K6-156	Smc1	-	monolink	monolink	MSF7169_7mM	7mM_Band1.03138.03138.3_7mM_Band1.03098.03098.3	927	n/a	-	7mM_Band1_matched	1486.75	496.591	3	-1	1	9.66	0.18	0.42	0.31	0.31	0	0.14	293	0	35.64	0
DGIKEDIEKFDLER-K4-156	Smc1	-	monolink	monolink	MSF7169_7mM	7mM_Band1.06596.06596.3_7mM_Band1.06567.06567.3	927	n/a	-	7mM_Band1_matched	1861.93	621.651	3	-0.3	3	11.16	0.21	0.37	0.44	0.44	0	0.16	171	0.36	35.49	0
DGIKEDIEKFDLER-K4-156	Smc1	-	monolink	monolink	MSF7153_3mM	3mMBand1.06416.06416.3_3mMBand1.06395.06395.3	927	n/a	-	3mMBand1_matched	1861.93	621.652	3	0.6	2	10.98	0.22	0.37	0.42	0.42	0	0.15	189	0.29	35.46	0
IGSIESKLEEHK-K7-156	Smc1	-	monolink	monolink	MSF7169_8mM	8mM_Band1.04633.04633.3_8mM_Band1.04589.04589.3	880	n/a	-	8mM_Band1_matched	1524.81	509.277	3	2.5	3	11	0.25	0.3	0.6	0.6	0	0.25	191	0.43	35.33	0
EKEALQNNIFKEFTSK-K11-156	Smc1	-	monolink	monolink	MSF7099_3mM	3mMBand1.05972.05972.3_3mMBand1.05952.05952.3	790	n/a	-	3mMBand1_matched	2081.06	694.695	3	-2.5	1	10.49	0.19	0.24	0.38	0.38	0	0.12	418	0.25	35.24	0
DGIKEDIEKFDLER-K4-156	Smc1	-	monolink	monolink	MSF7169_4mM	4mM_Band1.06441.06441.3_4mM_Band1.06411.06411.3	927	n/a	-	4mM_Band1_matched	1861.93	621.652	3	0.7	2	10.99	0.26	0.35	0.45	0.45	0	0.16	188	0.31	35.22	0
LNENDLKTYNCLHEK-K7-156	Smc1	-	monolink	monolink	MSF7169_8mM	8mM_Band1.04063.04063.3_8mM_Band1.04037.04037.3	386	n/a	-	8mM_Band1_matched	2045.97	682.998	3	-0.6	2	10.16	0.22	0.33	0.47	0.47	0	0.16	303	0.22	35.08	0
LNENDLKTYNCLHEK-K7-156	Smc1	-	monolink	monolink	MSF7153_3mM	3mMBand4.04379.04379.3_3mMBand4.04348.04348.3	386	n/a	-	3mMBand4_matched	2045.97	682.996	3	-3.4	4	10.16	0.17	0.31	0.53	0.53	0	0.18	317	0	35.05	0
DGIKEDIEKFDLER-K4-156	Smc1	-	monolink	monolink	MSF7153_6mM	6mMBand1.06672.06672.3_6mMBand1.06653.06653.3	927	n/a	-	6mMBand1_matched	1861.93	621.65	3	-2	2	10.95	0.21	0.35	0.43	0.43	0	0.15	195	0.31	35.05	0
AKNFLVFQGDVEQIAAQSPVELSR-K2-156	Smc1	-	monolink	monolink	MSF7169_8mM	8mM_Band1.08955.08955.3_8mM_Band1.08924.08924.3	145	n/a	-	8mM_Band1_matched	2801.47	934.831	3	3.2	1	9.22	0.24	0.2	0.38	0.38	0	0.08	611	0.37	35.01	0
LVTIEGALIHKAGLMTGGISGDANNR-K11-156	Smc1	-	monolink	monolink	MSF7169_8mM	8mM_Band1.08724.08724.3_8mM_Band1.08645.08645.3	661	n/a	-	8mM_Band1_matched	2763.45	922.159	3	-2.2	5	11.01	0.19	0.2	0.53	0.53	0	0.1	401	0.33	34.95	0
IGSIESKLEEHK-K7-156	Smc1	-	monolink	monolink	MSF7169_9mM	9mM_Band2.03820.03820.3_9mM_Band2.03790.03790.3	880	n/a	-	9mM_Band2_matched	1524.81	509.279	3	6.5	3	10.86	0.23	0.3	0.6	0.6	0	0.25	188	0.33	34.87	0
LVTIEGALIHKAGLMTGGISGDANNR-K11-156	Smc1	-	monolink	monolink	MSF7169_9mM	9mM_Band2.06780.06780.3_9mM_Band2.06766.06766.3	661	n/a	-	9mM_Band2_matched	2763.46	922.16	3	-1	3	11.09	0.18	0.14	0.45	0.45	0	0.09	467	0.41	34.87	0
IGSIESKLEEHK-K7-156	Smc1	-	monolink	monolink	MSF7169_6mM	6mM_Band1.04169.04169.3_6mM_Band1.04125.04125.3	880	n/a	-	6mM_Band1_matched	1524.8	509.276	3	-0.1	3	11.48	0.21	0.23	0.63	0.63	0	0.26	190	0.25	34.82	0
LNENDLKTYNCLHEK-K7-156	Smc1	-	monolink	monolink	MSF7169_6mM	6mM_Band1.03667.03667.3_6mM_Band1.03639.03639.3	386	n/a	-	6mM_Band1_matched	2045.97	682.997	3	-2.7	4	9.43	0.14	0.39	0.48	0.48	0	0.16	298	0.16	34.76	0
EKEALQNNIFKEFTSK-K11-156	Smc1	-	monolink	monolink	MSF7169_4mM	4mM_Band1.05310.05310.3_4mM_Band1.05296.05296.3	790	n/a	-	4mM_Band1_matched	2081.07	694.697	3	-0.2	1	10.96	0.24	0.14	0.34	0.34	0	0.11	460	0.28	34.75	0
DGIKEDIEKFDLER-K4-156	Smc1	-	monolink	monolink	MSF7169_8mM	8mM_Band2.06538.06538.3_8mM_Band2.06515.06515.3	927	n/a	-	8mM_Band2_matched	1861.93	621.652	3	1.6	3	10.35	0.21	0.39	0.36	0.36	0	0.13	205	0.34	34.66	0
LEEHKNHLDELQK-K5-156	Smc1	-	monolink	monolink	MSF7169_6mM	6mM_Band1.02425.02425.3_6mM_Band1.02387.02387.3	885	n/a	-	6mM_Band1_matched	1787.91	596.977	3	1.1	2	10.56	0.21	0.37	0.3	0.3	0	0.11	219	0.33	34.64	0
ERDGIKEDIEK-K6-156	Smc1	-	monolink	monolink	MSF7169_4mM	4mM_Band2.02921.02921.3_4mM_Band2.02893.02893.3	927	n/a	-	4mM_Band2_matched	1486.75	496.592	3	0.6	1	8.16	0.14	0.4	0.31	0.31	0	0.14	428	0	34.45	0
EYEELKEKIEK-K8-156	Smc1	-	monolink	monolink	MSF7153_6mM	6mMBand1.03969.03969.3_6mMBand1.03926.03926.3	188	n/a	-	6mMBand1_matched	1592.82	531.948	3	0.3	1	10.33	0.23	0.23	0.33	0.33	0	0.15	363	0.49	34.28	0
TYKEGINKNEEYR-K3-156	Smc1	-	monolink	monolink	MSF7153_6mM	6mMBand1.02416.02416.3_6mMBand1.02387.02387.3	214	n/a	-	6mMBand1_matched	1798.87	600.631	3	-1.6	4	9.87	0.17	0.39	0.44	0.44	0	0.17	210	0.11	34.21	0
ISHIEKR-K6-156	Smc1	-	monolink	monolink	MSF7169_9mM	9mM_Band2.01957.01957.3_9mM_Band2.01937.01937.3	331	n/a	-	9mM_Band2_matched	1037.59	346.871	3	1.2	2	11.45	0.29	0.23	0.34	0.34	0	0.24	158	0	34.2	0
GKLVTIEGALIHK-K2-156	Smc1	-	monolink	monolink	MSF7169_7mM	7mM_Band1.05368.05368.3_7mM_Band1.05346.05346.3	650	n/a	-	7mM_Band1_matched	1533.91	512.312	3	0.2	4	11.51	0.25	0.33	0.28	0.28	0	0.11	130	0	34.05	0
KEKYGLAVSTILGK-K3-156	Smc1	-	monolink	monolink	MSF7153_3mM	3mMBand1.05066.05066.3_3mMBand1.05050.05050.3	543	n/a	-	3mMBand1_matched	1661.96	554.993	3	-2.5	2	8.24	0.14	0.26	0.54	0.54	0	0.19	526	0.19	34.04	0
VSLNEKNALHTER-K6-156	Smc1	-	monolink	monolink	MSF7153_3mM	3mMBand1.02929.02929.3_3mMBand1.02911.02911.3	460	n/a	-	3mMBand1_matched	1665.87	556.298	3	0.5	2	8.77	0.18	0.37	0.56	0.56	0	0.22	314	0.22	33.98	0
LNENDLKTYNCLHEK-K7-156	Smc1	-	monolink	monolink	MSF7099_3mM	3mMBand1.04217.04217.3_3mMBand1.04189.04189.3	386	n/a	-	3mMBand1_matched	2045.97	682.997	3	-1.9	2	10.08	0.17	0.31	0.47	0.47	0	0.16	278	0.34	33.96	0
LEEHKNHLDELQK-K5-156	Smc1	-	monolink	monolink	MSF7169_7mM	7mM_Band1.02332.02332.3_7mM_Band1.02297.02297.3	885	n/a	-	7mM_Band1_matched	1787.91	596.977	3	0.6	1	9.81	0.2	0.32	0.3	0.3	0	0.12	315	0.51	33.92	0
IGSIESKLEEHK-K7-156	Smc1	-	monolink	monolink	MSF7169_7mM	7mM_Band1.04062.04062.3_7mM_Band1.04014.04014.3	880	n/a	-	7mM_Band1_matched	1524.8	509.275	3	-1.2	2	9.7	0.22	0.37	0.59	0.59	0	0.25	180	0.29	33.88	0
SKLDYIFKDK-K2-156	Smc1	-	monolink	monolink	MSF7099_3mM	3mMBand1.06125.06125.3_3mMBand1.06097.06097.3	297	n/a	-	3mMBand1_matched	1411.76	471.594	3	-0.8	1	7.98	0.16	0.43	0.44	0.44	0	0.22	316	0.68	33.81	0
SLDENRLEIKYHNDLIEK-K10-156	Smc1	-	monolink	monolink	MSF7169_4mM	4mM_Band1.04304.04304.3_4mM_Band1.04271.04271.3	746	n/a	-	4mM_Band1_matched	2384.22	795.747	3	-1.4	1	9.08	0.22	0.22	0.31	0.31	0	0.08	532	0.28	33.8	0
KYKENNTDSAR-K3-156	Smc1	-	monolink	monolink	MSF7169_9mM	9mM_Band2.01475.01475.3_9mM_Band2.01465.01465.3	990	n/a	-	9mM_Band2_matched	1480.72	494.581	3	3.3	1	8.26	0.1	0.4	0.28	0.28	0	0.13	388	0.37	33.78	0
ELFEKTFDYVSDHLDAIYR-K5-156	Smc1	-	monolink	monolink	MSF7169_8mM	8mM_Band1.09132.09132.3_8mM_Band1.09129.09129.3	1066	n/a	-	8mM_Band1_matched	2516.22	839.746	3	1.5	7	8.93	0.11	0.47	0.35	0.35	0	0.09	258	0.32	33.68	0
EKEALQNNIFKEFTSK-K11-156	Smc1	-	monolink	monolink	MSF7153_3mM	3mMBand1.05202.05202.3_3mMBand1.05179.05179.3	790	n/a	-	3mMBand1_matched	2081.07	694.696	3	-1.4	3	9.17	0.15	0.29	0.38	0.38	0	0.12	412	0.38	33.66	0
VSLNEKNALHTER-K6-156	Smc1	-	monolink	monolink	MSF7169_5mM	5mM_Band6.02382.02382.3_5mM_Band6.02360.02360.3	460	n/a	-	5mM_Band6_matched	1665.87	556.298	3	1.9	4	9.74	0.2	0.19	0.42	0.42	0	0.16	425	0.31	33.49	0
LNENDLKTYNCLHEK-K7-156	Smc1	-	monolink	monolink	MSF7169_5mM	5mM_Band3.03032.03032.3_5mM_Band3.03009.03009.3	386	n/a	-	5mM_Band3_matched	2045.97	682.999	3	0.8	3	9.39	0.15	0.44	0.39	0.39	0	0.13	197	0.19	33.39	0
YLTEGGSILEEKIAVLNNDKR-K12-156	Smc1	-	monolink	monolink	MSF7169_7mM	7mM_Band1.06935.06935.3_7mM_Band1.06926.06926.3	406	n/a	-	7mM_Band1_matched	2517.33	840.118	3	-1	1	11.4	0.22	0.24	0.48	0.48	0	0.11	209	0.42	33.37	0
LVTIEGALIHKAGLMTGGISGDANNR-K11-156	Smc1	-	monolink	monolink	MSF7169_7mM	7mM_Band1.07599.07599.3_7mM_Band1.07589.07589.3	661	n/a	-	7mM_Band1_matched	2763.45	922.159	3	-1.4	1	10.58	0.18	0.13	0.49	0.49	0	0.09	438	0.32	33.19	0
EYEELKEKIEK-K8-156	Smc1	-	monolink	monolink	MSF7153_3mM	3mMBand1.03776.03776.3_3mMBand1.03748.03748.3	188	n/a	-	3mMBand1_matched	1592.82	531.948	3	1	1	10.35	0.2	0.2	0.24	0.24	0	0.11	361	0.54	33.1	0
YLTEGGSILEEKIAVLNNDKR-K12-156	Smc1	-	monolink	monolink	MSF7169_9mM	9mM_Band1.07759.07759.3_9mM_Band1.07725.07725.3	406	n/a	-	9mM_Band1_matched	2517.34	840.12	3	2.1	1	10.39	0.16	0.26	0.53	0.53	0	0.13	278	0.45	32.98	0
LDYIFKDKEK-K6-156	Smc1	-	monolink	monolink	MSF7169_7mM	7mM_Band1.03987.03987.3_7mM_Band1.03940.03940.3	303	n/a	-	7mM_Band1_matched	1453.77	485.597	3	-1.3	1	8.43	0.09	0.48	0.53	0.53	0	0.26	137	0.37	32.96	0
TYKEGINKNEEYR-K3-156	Smc1	-	monolink	monolink	MSF7153_3mM	3mMBand4.03039.03039.3_3mMBand4.02991.02991.3	214	n/a	-	3mMBand4_matched	1798.87	600.632	3	-0.8	2	10.6	0.24	0.29	0.4	0.4	0	0.15	187	0.15	32.92	0
LEIKYHNDLIEK-K4-156	Smc1	-	monolink	monolink	MSF7169_4mM	4mM_Band1.04087.04087.3_4mM_Band1.04062.04062.3	746	n/a	-	4mM_Band1_matched	1669.89	557.639	3	0.4	2	9.35	0.22	0.37	0.54	0.54	0	0.22	169	0.52	32.85	0
VSLNEKNALHTER-K6-156	Smc1	-	monolink	monolink	MSF7153_6mM	6mMBand1.03050.03050.3_6mMBand1.03039.03039.3	460	n/a	-	6mMBand1_matched	1665.87	556.297	3	-1.3	1	9.13	0.2	0.28	0.54	0.54	0	0.21	316	0	32.84	0
QSELNSSEDILEDMNSNLQVLKR-K22-156	Smc1	-	monolink	monolink	MSF7169_8mM	8mM_Band1.08966.08966.3_8mM_Band1.08925.08925.3	920	n/a	-	8mM_Band1_matched	2817.37	940.13	3	-1	2	10.58	0.27	0.24	0.39	0.39	0	0.09	281	0.18	32.83	0
TYNCLHEKYLTEGGSILEEK-K8-156	Smc1	-	monolink	monolink	MSF7169_8mM	8mM_Band2.04976.04976.3_8mM_Band2.04954.04954.3	394	n/a	-	8mM_Band2_matched	2539.22	847.414	3	1.4	3	10.79	0.18	0.3	0.25	0.25	0	0.06	219	0.19	32.76	0
NYDKFKLNENDLK-K6-156	Smc1	-	monolink	monolink	MSF7153_3mM	3mMBand1.03792.03792.3_3mMBand1.03765.03765.3	379	n/a	-	3mMBand1_matched	1795.89	599.639	3	-3.1	4	9.81	0.17	0.35	0.44	0.44	0	0.17	186	0	32.74	0
YLTEGGSILEEKIAVLNNDKR-K12-156	Smc1	-	monolink	monolink	MSF7169_8mM	8mM_Band1.07897.07897.3_8mM_Band1.07864.07864.3	406	n/a	-	8mM_Band1_matched	2517.34	840.12	3	1	1	9.82	0.14	0.29	0.55	0.55	0	0.13	281	0.36	32.63	0
FEVINNETEQLKAEEKK-K16-156	Smc1	-	monolink	monolink	MSF7153_6mM	6mMBand1.03798.03798.3_6mMBand1.03776.03776.3	1047	n/a	-	6mMBand1_matched	2204.12	735.715	3	-0.3	2	10.07	0.38	0.13	0.65	0.65	0	0.19	352	0	32.47	0
TYNCLHEKYLTEGGSILEEK-K8-156	Smc1	-	monolink	monolink	MSF7153_3mM	3mMBand1.04688.04688.3_3mMBand1.04665.04665.3	394	n/a	-	3mMBand1_matched	2539.22	847.415	3	2.5	1	9.52	0.12	0.31	0.33	0.33	0	0.08	315	0.19	32.43	0
NYDKFKLNENDLK-K6-156	Smc1	-	monolink	monolink	MSF7169_4mM	4mM_Band1.03912.03912.3_4mM_Band1.03890.03890.3	379	n/a	-	4mM_Band1_matched	1795.9	599.641	3	-0.4	1	9.77	0.21	0.32	0.48	0.48	0	0.18	179	0	32.3	0
ISHIEKR-K6-156	Smc1	-	monolink	monolink	MSF7169_8mM	8mM_Band1.02013.02013.3_8mM_Band1.01987.01987.3	331	n/a	-	8mM_Band1_matched	1037.58	346.869	3	-2.4	2	10.65	0.27	0.24	0.31	0.31	0	0.22	151	0	32.28	0
YLTEGGSILEEKIAVLNNDKR-K12-156	Smc1	-	monolink	monolink	MSF7153_6mM	6mMBand1.07030.07030.3_6mMBand1.07016.07016.3	406	n/a	-	6mMBand1_matched	2517.33	840.117	3	-2.6	2	10.43	0.19	0.24	0.49	0.49	0	0.12	253	0.43	32.26	0
ELFEKTFDYVSDHLDAIYR-K5-156	Smc1	-	monolink	monolink	MSF7169_9mM	9mM_Band1.08978.08978.3_9mM_Band1.08967.08967.3	1066	n/a	-	9mM_Band1_matched	2516.22	839.746	3	1.5	2	8.93	0.14	0.42	0.3	0.3	0	0.08	239	0	32.23	0
TYKEGINKNEEYR-K3-156	Smc1	-	monolink	monolink	MSF7099_3mM	3mMBand1.02916.02916.3_3mMBand1.02898.02898.3	214	n/a	-	3mMBand1_matched	1798.87	600.631	3	-2.2	1	10.66	0.24	0.33	0.32	0.32	0	0.12	111	0.13	32.19	0
LNENDLKTYNCLHEK-K7-156	Smc1	-	monolink	monolink	MSF7169_4mM	4mM_Band1.03631.03631.3_4mM_Band1.03609.03609.3	386	n/a	-	4mM_Band1_matched	2045.97	682.998	3	-0.5	2	8.74	0.15	0.33	0.45	0.45	0	0.15	302	0.22	32.07	0
GKLVTIEGALIHK-K2-156	Smc1	-	monolink	monolink	MSF7169_6mM	6mM_Band1.05462.05462.3_6mM_Band1.05430.05430.3	650	n/a	-	6mM_Band1_matched	1533.91	512.312	3	-0.7	3	10.23	0.2	0.39	0.23	0.23	0	0.09	100	0	32.02	0
FEVINNETEQLKAEEKK-K12-156	Smc1	-	monolink	monolink	MSF7153_3mM	3mMBand1.03628.03628.3_3mMBand1.03609.03609.3	1043	n/a	-	3mMBand1_matched	2204.12	735.715	3	-0.3	1	9.55	0.31	0.17	0.63	0.63	0	0.19	344	0.38	31.81	0
TYNCLHEKYLTEGGSILEEK-K8-155	Smc1	-	monolink	monolink	MSF7169_8mM	8mM_Band1.05051.05051.3_8mM_Band1.05012.05012.3	394	n/a	-	8mM_Band1_matched	2538.24	847.089	3	3.8	2	9.58	0.25	0.21	0.29	0.29	0	0.07	349	0.31	31.28	0
LNENDLKTYNCLHEK-K7-156	Smc1	-	monolink	monolink	MSF7169_7mM	7mM_Band1.03559.03559.3_7mM_Band1.03528.03528.3	386	n/a	-	7mM_Band1_matched	2045.97	682.998	3	-0.6	2	8.71	0.17	0.33	0.44	0.44	0	0.15	254	0.21	31.1	0
KKLDDLENTK-K1-156	Smc1	-	monolink	monolink	MSF7153_6mM	6mMBand1.02956.02956.3_6mMBand1.02920.02920.3	765	n/a	-	6mMBand1_matched	1358.73	453.917	3	-1.6	1	8.04	0.12	0.44	0.31	0.31	0	0.16	192	0.53	30.96	0
EGINKNEEYRK-K5-156	Smc1	-	monolink	monolink	MSF7153_6mM	6mMBand1.02093.02093.3_6mMBand1.02067.02067.3	219	n/a	-	6mMBand1_matched	1534.76	512.595	3	-0.7	2	10.65	0.19	0.33	0.12	0.12	0	0.06	81	0.31	30.58	0
KEYEELKEK-K1-156	Smc1	-	monolink	monolink	MSF7153_6mM	6mMBand1.02337.02337.3_6mMBand1.02309.02309.3	180	n/a	-	6mMBand1_matched	1350.69	451.238	3	-0.8	2	8.31	0.14	0.41	0.38	0.38	0	0.21	121	0.75	30.43	0
NYDKFKLNENDLK-K6-156	Smc1	-	monolink	monolink	MSF7099_3mM	3mMBand1.04551.04551.3_3mMBand1.04518.04518.3	379	n/a	-	3mMBand1_matched	1795.89	599.639	3	-3.3	1	9.07	0.16	0.32	0.41	0.41	0	0.16	175	0	30.34	0
SKLDYIFKDK-K2-156	Smc1	-	monolink	monolink	MSF7153_6mM	6mMBand4.05012.05012.3_6mMBand4.04997.04997.3	297	n/a	-	6mMBand4_matched	1411.76	471.595	3	1.8	2	6.77	0.1	0.46	0.34	0.34	0	0.17	271	0.41	30.34	0
LNENDLKTYNCLHEK-K7-156	Smc1	-	monolink	monolink	MSF7153_6mM	6mMBand1.03700.03700.3_6mMBand1.03676.03676.3	386	n/a	-	6mMBand1_matched	2045.97	682.996	3	-3.5	2	8.74	0.15	0.29	0.45	0.45	0	0.15	239	0.28	30.01	0
YLTEGGSILEEKIAVLNNDKR-K12-156	Smc1	-	monolink	monolink	MSF7169_6mM	6mM_Band1.06926.06926.3_6mM_Band1.06905.06905.3	406	n/a	-	6mM_Band1_matched	2517.33	840.119	3	0.4	1	9.85	0.17	0.24	0.4	0.4	0	0.09	187	0.53	29.59	0
IGFTIKEYENHSGELMR-K6-156	Smc1	-	monolink	monolink	MSF7169_8mM	8mM_Band1.05809.05809.3_8mM_Band1.05797.05797.3	801	n/a	-	8mM_Band1_matched	2179.05	727.359	3	-3.4	3	8.52	0.23	0.27	0.42	0.42	0	0.12	265	0	29.43	0
ELFEKTFDYVSDHLDAIYR-K5-156	Smc1	-	monolink	monolink	MSF7169_4mM	4mM_Band1.07801.07801.3_4mM_Band1.07786.07786.3	1066	n/a	-	4mM_Band1_matched	2516.21	839.745	3	-0.4	1	7.74	0.14	0.32	0.32	0.32	0	0.08	305	0	28.93	0
LEIKYHNDLIEK-K4-156	Smc1	-	monolink	monolink	MSF7169_5mM	5mM_Band2.03019.03019.3_5mM_Band2.03005.03005.3	746	n/a	-	5mM_Band2_matched	1669.89	557.639	3	0.5	1	7.94	0.1	0.37	0.41	0.41	0	0.17	151	0.54	28.77	0
NYDKFKLNENDLK-K6-156	Smc1	-	monolink	monolink	MSF7099_6mM	6mMBand1.04311.04311.3_6mMBand1.04291.04291.3	379	n/a	-	6mMBand1_matched	1795.9	599.64	3	-1.8	1	9.04	0.21	0.35	0.25	0.25	0	0.1	82	0	28.49	0
TYKEGINKNEEYR-K3-156	Smc1	-	monolink	monolink	MSF7169_6mM	6mM_Band1.02415.02415.3_6mM_Band1.02389.02389.3	214	n/a	-	6mM_Band1_matched	1798.87	600.632	3	-0.3	1	8.22	0.14	0.33	0.34	0.34	0	0.13	172	0.08	28.37	0
SKLDYIFKDK-K2-156	Smc1	-	monolink	monolink	MSF7099_6mM	6mMBand1.05769.05769.3_6mMBand1.05741.05741.3	297	n/a	-	6mMBand1_matched	1411.76	471.594	3	-1.6	1	7.33	0.09	0.27	0.35	0.35	0	0.18	304	0.43	28.19	0
FEVINNETEQLKAEEKK-K12-156	Smc1	-	monolink	monolink	MSF7153_6mM	6mMBand1.04207.04207.3_6mMBand1.03776.03776.3	1043	n/a	-	6mMBand1_matched	2204.11	735.713	3	-3.2	2	8.68	0.26	0.12	0.7	0.7	0	0.21	288	0.56	28.06	0
FEVINNETEQLKAEEKK-K12-156	Smc1	-	monolink	monolink	MSF7169_4mM	4mM_Band1.03727.03727.3_4mM_Band1.03719.03719.3	1043	n/a	-	4mM_Band1_matched	2204.12	735.715	3	0.7	1	8.68	0.25	0.17	0.52	0.52	0	0.15	259	0.42	27.97	0
YLTEGGSILEEKIAVLNNDKR-K12-156	Smc1	-	monolink	monolink	MSF7153_3mM	3mMBand1.06754.06754.3_3mMBand1.06748.06748.3	406	n/a	-	3mMBand1_matched	2517.34	840.121	3	2.2	1	10	0.16	0.24	0.26	0.26	0	0.06	97	0.3	27.82	0
ISHIEKR-K6-156	Smc1	-	monolink	monolink	MSF7153_6mM	6mMBand1.01822.01822.3_6mMBand1.01801.01801.3	331	n/a	-	6mMBand1_matched	1037.59	346.87	3	-1.3	1	10.99	0.34	0.18	0.09	0.09	0	0.06	36	0	27.72	0
EGINKNEEYRK-K5-156	Smc1	-	monolink	monolink	MSF7169_9mM	9mM_Band1.02186.02186.3_9mM_Band1.02155.02155.3	219	n/a	-	9mM_Band1_matched	1534.77	512.596	3	1.9	4	9.63	0.15	0.27	0.13	0.13	0	0.06	86	0.4	27.38	0
LVTIEGALIHKAGLMTGGISGDANNR-K11-156	Smc1	-	monolink	monolink	MSF7169_6mM	6mM_Band1.07543.07543.3_6mM_Band1.07531.07531.3	661	n/a	-	6mM_Band1_matched	2763.46	922.162	3	1	1	8.36	0.19	0.17	0.36	0.36	0	0.07	324	0.35	27.34	0
KKLDDLENTK-K1-156	Smc1	-	monolink	monolink	MSF7169_8mM	8mM_Band1.03296.03296.3_8mM_Band1.03241.03241.3	765	n/a	-	8mM_Band1_matched	1358.73	453.918	3	1.7	2	7.4	0.07	0.34	0.35	0.35	0	0.17	169	0.37	27.19	0
FFPGVKGLVHDLCHPK-K6-156	Smc1	-	monolink	monolink	MSF7169_9mM	9mM_Band1.06782.06782.3_9mM_Band1.06773.06773.3	530	n/a	-	9mM_Band1_matched	2006.05	669.691	3	2.4	1	8.01	0.15	0.2	0.75	0.75	0	0.23	165	0.19	26.37	0
FEVINNETEQLKAEEKK-K16-156	Smc1	-	monolink	monolink	MSF7169_9mM	9mM_Band1.04063.04063.3_9mM_Band1.04052.04052.3	1047	n/a	-	9mM_Band1_matched	2204.13	735.718	3	4.7	1	9.13	0.25	0.15	0.45	0.45	0	0.13	149	0.4	26.27	0
NELQKFQALWQLYHLEQQKEELTDK-K5-156	Smc1	-	monolink	monolink	MSF7169_4mM	4mM_Band1.06782.06782.4_4mM_Band1.06761.06761.4	235	n/a	-	4mM_Band1_matched	3314.7	829.683	4	4.9	1	7.41	0.08	0.21	0.22	0.22	0	0.04	350	0.83	26.22	0
YLTEGGSILEEKIAVLNNDKR-K12-156	Smc1	-	monolink	monolink	MSF7169_4mM	4mM_Band1.06776.06776.3_4mM_Band1.06745.06745.3	406	n/a	-	4mM_Band1_matched	2517.34	840.12	3	1	1	9.19	0.12	0.21	0.36	0.36	0	0.09	107	0.33	25.93	0
EGINKNEEYRK-K5-156	Smc1	-	monolink	monolink	MSF7169_8mM	8mM_Band1.02284.02284.3_8mM_Band1.02257.02257.3	219	n/a	-	8mM_Band1_matched	1534.76	512.595	3	-0.2	2	8.16	0.13	0.32	0.14	0.14	0	0.06	82	0.19	25.59	0
KKLDDLENTK-K1-156	Smc1	-	monolink	monolink	MSF7169_9mM	9mM_Band1.03163.03163.3_9mM_Band1.03112.03112.3	765	n/a	-	9mM_Band1_matched	1358.73	453.918	3	0.4	1	6.37	0.04	0.49	0.14	0.14	0	0.07	67	0.4	25.16	0
KKLDDLENTK-K2-156	Smc1	-	monolink	monolink	MSF7169_7mM	7mM_Band1.02860.02860.3_7mM_Band1.02821.02821.3	766	n/a	-	7mM_Band1_matched	1358.73	453.917	3	-0.5	1	6.74	0.13	0.4	0.17	0.17	0	0.09	71	0.38	24.56	0
EGINKNEEYRK-K5-156	Smc1	-	monolink	monolink	MSF7169_5mM	5mM_Band3.01822.01822.3_5mM_Band3.01797.01797.3	219	n/a	-	5mM_Band3_matched	1534.76	512.595	3	-0.4	2	8.86	0.16	0.21	0.13	0.13	0	0.06	63	0.35	24.24	0
EGINKNEEYRK-K5-156	Smc1	-	monolink	monolink	MSF7099_6mM	6mMBand1.02453.02453.3_6mMBand1.02422.02422.3	219	n/a	-	6mMBand1_matched	1534.76	512.594	3	-3.4	2	8.85	0.17	0.21	0.1	0.1	0	0.05	66	0.51	24.18	0
EGINKNEEYRK-K5-156	Smc1	-	monolink	monolink	MSF7169_7mM	7mM_Band1.02023.02023.3_7mM_Band1.02009.02009.3	219	n/a	-	7mM_Band1_matched	1534.76	512.594	3	-2.4	1	7.53	0.12	0.3	0.06	0.06	0	0.03	31	0.36	22.37	0
EDIEKFDLER-K5-156	Smc1	-	monolink	monolink	MSF7153_6mM	6mMBand8.01493.01493.3_6mMBand8.01956.01956.3	932	n/a	-	6mMBand8_matched	1448.71	483.91	3	2.7	1	6.95	0.07	0.33	0.05	0.05	0	0.02	51	0	22.04	0
FEVINNETEQLKAEEKK-K17-156	Smc1	-	monolink	monolink	MSF7153_3mM	3mMBand1.03628.03628.3_3mMBand1.03632.03632.3	1048	n/a	-	3mMBand1_matched	2204.12	735.715	3	-0.3	1	7.51	0.12	0.19	0.27	0.27	0	0.08	84	0.62	21.7	0
EGINKNEEYRK-K5-156	Smc1	-	monolink	monolink	MSF7153_3mM	3mMBand1.02006.02006.3_3mMBand1.01978.01978.3	219	n/a	-	3mMBand1_matched	1534.76	512.595	3	-0.1	2	8.07	0.19	0.13	0.15	0.15	0	0.07	92	0.41	21.59	0
KEYEELKEK-K1-156	Smc1	-	monolink	monolink	MSF7153_3mM	3mMBand1.02239.02239.3_3mMBand1.02210.02210.3	180	n/a	-	3mMBand1_matched	1350.69	451.238	3	-0.1	1	6.81	0.11	0.3	0.1	0.1	0	0.06	21	0.57	21.13	0
TYNCLHEKYLTEGGSILEEK-K8-156	Smc1	-	monolink	monolink	MSF7099_6mM	6mMBand1.05170.05170.3_6mMBand1.05146.05146.3	394	n/a	-	6mMBand1_matched	2539.21	847.412	3	-0.5	2	6.78	0.16	0.17	0.19	0.19	0	0.05	125	0.39	20.18	0
QSELNSSEDILEDMNSNLQVLKR-K22-156	Smc1	-	monolink	monolink	MSF7169_9mM	9mM_Band2.07006.07006.3_9mM_Band2.06983.06983.3	920	n/a	-	9mM_Band2_matched	2817.37	940.132	3	0.3	1	5.91	0.16	0.07	0.27	0.27	0	0.06	323	0	20.14	0
EGINKNEEYRK-K5-156	Smc1	-	monolink	monolink	MSF7169_6mM	6mM_Band2.02110.02110.3_6mM_Band2.02082.02082.3	219	n/a	-	6mM_Band2_matched	1534.76	512.595	3	-0.6	2	6.59	0.17	0.18	0.12	0.12	0	0.05	86	0.36	19.55	0
QSELNSSEDILEDMNSNLQVLKR-K22-156	Smc1	-	monolink	monolink	MSF7169_4mM	4mM_Band1.07677.07677.3_4mM_Band1.07650.07650.3	920	n/a	-	4mM_Band1_matched	2817.38	940.135	3	4.5	1	5.91	0.09	0.13	0.17	0.17	0	0.04	169	0.23	18.21	0
EGINKNEEYRK-K5-156	Smc1	-	monolink	monolink	MSF7169_4mM	4mM_Band1.02121.02121.3_4mM_Band1.02094.02094.3	219	n/a	-	4mM_Band1_matched	1534.76	512.595	3	-1.4	1	5.79	0.13	0.18	0.11	0.11	0	0.05	65	0.52	17.45	0
QSELNSSEDILEDMNSNLQVLKR-K22-156	Smc1	-	monolink	monolink	MSF7169_6mM	6mM_Band1.07796.07796.3_6mM_Band1.07772.07772.3	920	n/a	-	6mM_Band1_matched	2817.36	940.128	3	-3.8	1	4.26	0.08	0.23	0.2	0.2	0	0.04	96	0.28	15.86	0
LLEKANNQQR-SKSSFVK-a4-b2	Smc3	Smc1	xlink	inter-protein xl	MSF7153_3mM	3mMBand1.02545.02545.3_3mMBand1.02526.02526.3	914	281	633	3mMBand1_matched	2132.15	711.725	3	-3.8	3	10.06	0.34	0.29	0.47	0.34	0.13	0.08	535	0.56	37.43	0
LLEKANNQQR-SKSSFVK-a4-b2	Smc3	Smc1	xlink	inter-protein xl	MSF7153_6mM	6mMBand1.02607.02607.4_6mMBand1.02604.02604.4	914	281	633	6mMBand1_matched	2132.16	534.047	4	-1.5	1	8.79	0.2	0.39	0.37	0.23	0.14	0.07	490	0.57	35.72	0
NATDLQQAKLR-LDYIFKDK-a9-b6	Smc3	Smc1	xlink	inter-protein xl	MSF7169_8mM	8mM_Band1.04710.04710.3_8mM_Band1.04680.04680.3	300	303	3	8mM_Band1_matched	2435.3	812.776	3	-0.5	1	9.78	0.43	0.21	0.39	0.29	0.09	0.07	383	0.47	32.49	0
EIESLIAEETNNKK-SKSSFVK-a13-b2	Smc3	Smc1	xlink	inter-protein xl	MSF7169_8mM	8mM_Band1.04350.04350.3_8mM_Band1.04326.04326.3	909	281	628	8mM_Band1_matched	2536.33	846.451	3	1	1	8	0.42	0.31	0.57	0.55	0.02	0.08	299	0.46	29.91	0
GVLTGGYLDQHKR-ETMKER-a12-b4	Smc3	Smc1	xlink	inter-protein xl	MSF7153_6mM	6mMBand1.02833.02833.4_6mMBand1.02814.02814.4	681	511	170	6mMBand1_matched	2373.21	594.31	4	-0.4	3	9.12	0.2	0.24	0.47	0.3	0.17	0.09	273	0.95	29.74	0
LTNVNVKIK-VPQQAAGKR-a7-b8	Smc3	Smc1	xlink	inter-protein xl	MSF7153_6mM	6mMBand1.02156.02156.3_6mMBand1.02144.02144.3	316	324	8	6mMBand1_matched	2119.25	707.424	3	-0.2	1	8.52	0.37	0.11	0.52	0.17	0.34	0.09	407	0.75	28.64	0
GQLEDFDSELIHLKQK-VSLNEKNALHTER-a14-b6	Smc3	Smc1	xlink	inter-protein xl	MSF7153_6mM	6mMBand1.04894.04894.5_6mMBand1.04895.04895.5	469	460	9	6mMBand1_matched	3546.84	710.375	5	1	1	9.27	0.25	0.18	0.77	0.72	0.05	0.13	191	0.74	27.88	0
GVLTGGYLDQHKR-ETMKER-a12-b4	Smc3	Smc1	xlink	inter-protein xl	MSF7169_6mM	6mM_Band1.02935.02935.4_6mM_Band1.02893.02893.4	681	511	170	6mM_Band1_matched	2373.2	594.309	4	-3.4	1	8.16	0.2	0.22	0.42	0.28	0.14	0.08	287	0.89	27.48	0
SQHKKILEELDFVR-K4-K5	Smc3	-	intralink	intralink	MSF7153_6mM	6mMBand1.05813.05813.3_6mMBand1.05790.05790.3	699	n/a	-	6mMBand1_matched	1879.02	627.349	3	1.7	1	11.5	0.25	0.33	0.49	0.49	0	0.18	1029	0.22	51.01	0
KHKLNAITLDGDR-K1-K3	Smc3	-	intralink	intralink	MSF7169_6mM	6mM_Band1.03695.03695.3_6mM_Band1.03671.03671.3	653	n/a	-	6mM_Band1_matched	1617.89	540.303	3	1.9	3	11.5	0.29	0.36	0.52	0.52	0	0.2	449	0	41.74	0
FEKAVKHVFGK-K3-K6	Smc3	-	intralink	intralink	MSF7169_8mM	8mM_Band2.04326.04326.3_8mM_Band2.04309.04309.3	629	n/a	-	8mM_Band2_matched	1426.8	476.607	3	0.9	3	11.51	0.32	0.48	0.53	0.53	0	0.24	185	0	40.02	0
KHKLNAITLDGDR-K1-K3	Smc3	-	intralink	intralink	MSF7099_6mM	6mMBand1.04071.04071.3_6mMBand1.04052.04052.3	653	n/a	-	6mMBand1_matched	1617.89	540.304	3	2.5	1	11.2	0.24	0.32	0.41	0.41	0	0.16	472	0	39.94	0
KHKLNAITLDGDR-K1-K3	Smc3	-	intralink	intralink	MSF7169_9mM	9mM_Band1.04039.04039.3_9mM_Band1.04011.04011.3	653	n/a	-	9mM_Band1_matched	1617.89	540.304	3	2.5	1	11.2	0.26	0.34	0.51	0.51	0	0.19	390	0	39.46	0
YQELTKEEAMYKLQLASLQQK-K6-K12	Smc3	-	intralink	intralink	MSF7153_6mM	6mMBand1.06975.06975.3_6mMBand1.06959.06959.3	364	n/a	-	6mMBand1_matched	2679.39	894.139	3	3.6	1	11.51	0.32	0.19	0.43	0.43	0	0.1	581	0.77	39.41	0
FEKAVKHVFGK-K3-K6	Smc3	-	intralink	intralink	MSF7169_9mM	9mM_Band1.04554.04554.3_9mM_Band1.04532.04532.3	629	n/a	-	9mM_Band1_matched	1426.8	476.607	3	0.9	2	11.51	0.24	0.44	0.6	0.6	0	0.27	179	0	39.36	0
FEKAVKHVFGK-K3-K6	Smc3	-	intralink	intralink	MSF7099_6mM	6mMBand1.04492.04492.3_6mMBand1.04480.04480.3	629	n/a	-	6mMBand1_matched	1426.79	476.605	3	-4	1	11.34	0.23	0.45	0.52	0.52	0	0.24	176	0	38.68	0
FEKAVKHVFGK-K3-K6	Smc3	-	intralink	intralink	MSF7169_5mM	5mM_Band3.03439.03439.3_5mM_Band3.03431.03431.3	629	n/a	-	5mM_Band3_matched	1426.8	476.607	3	1.2	1	11.34	0.26	0.45	0.48	0.48	0	0.22	183	0	38.6	0
KHKLNAITLDGDR-K1-K3	Smc3	-	intralink	intralink	MSF7169_8mM	8mM_Band4.03733.03733.3_8mM_Band4.03717.03717.3	653	n/a	-	8mM_Band4_matched	1617.88	540.303	3	0.2	4	11.1	0.22	0.27	0.44	0.44	0	0.17	452	0	38.5	0
KHKLNAITLDGDR-K1-K3	Smc3	-	intralink	intralink	MSF7099_3mM	3mMBand1.04263.04263.3_3mMBand1.04229.04229.3	653	n/a	-	3mMBand1_matched	1617.88	540.301	3	-2.2	1	11.38	0.27	0.2	0.51	0.51	0	0.2	448	0	38	0
FEKAVKHVFGK-K3-K6	Smc3	-	intralink	intralink	MSF7153_6mM	6mMBand1.04126.04126.3_6mMBand1.04116.04116.3	629	n/a	-	6mMBand1_matched	1426.8	476.606	3	-1.9	2	10.78	0.19	0.47	0.54	0.54	0	0.25	165	0	37.82	0
FEKAVKHVFGK-K3-K6	Smc3	-	intralink	intralink	MSF7169_7mM	7mM_Band1.04071.04071.3_7mM_Band1.04063.04063.3	629	n/a	-	7mM_Band1_matched	1426.8	476.607	3	-0.3	1	11.34	0.25	0.52	0.46	0.46	0	0.21	58	0.23	37.71	0
KHKLNAITLDGDR-K1-K3	Smc3	-	intralink	intralink	MSF7169_5mM	5mM_Band3.03084.03084.3_5mM_Band3.03066.03066.3	653	n/a	-	5mM_Band3_matched	1617.89	540.304	3	3.6	2	9.77	0.21	0.36	0.44	0.44	0	0.17	415	0	37.13	0
KEQKLQTVLETLLSDVNQNQR-K1-K4	Smc3	-	intralink	intralink	MSF7169_9mM	9mM_Band1.09908.09908.3_9mM_Band1.09907.09907.3	485	n/a	-	9mM_Band1_matched	2621.4	874.809	3	0.5	1	11.5	0.29	0.24	0.48	0.48	0	0.11	399	0.3	37.1	0
FEKAVKHVFGK-K3-K6	Smc3	-	intralink	intralink	MSF7169_6mM	6mM_Band1.04170.04170.3_6mM_Band1.04158.04158.3	629	n/a	-	6mM_Band1_matched	1426.8	476.607	3	-0.5	2	11.49	0.22	0.34	0.6	0.6	0	0.27	167	0	37	0
ELQLEKESVEKQHENAVLELGTVQR-K6-K11	Smc3	-	intralink	intralink	MSF7169_9mM	9mM_Band1.05914.05914.3_9mM_Band1.05894.05894.3	877	n/a	-	9mM_Band1_matched	3043.59	1015.54	3	1.4	1	11.5	0.2	0.18	0.41	0.41	0	0.08	367	0.11	34.78	0
KHKLNAITLDGDR-K1-K3	Smc3	-	intralink	intralink	MSF7169_7mM	7mM_Band1.03612.03612.3_7mM_Band1.03583.03583.3	653	n/a	-	7mM_Band1_matched	1617.88	540.303	3	0.9	4	9.66	0.21	0.25	0.51	0.51	0	0.2	340	0	33.44	0
FEKAVKHVFGK-K3-K6	Smc3	-	intralink	intralink	MSF7099_3mM	3mMBand1.04735.04735.3_3mMBand1.04721.04721.3	629	n/a	-	3mMBand1_matched	1426.79	476.606	3	-2.9	1	9.92	0.22	0.26	0.53	0.53	0	0.24	166	0.29	31.73	0
ELQLEKESVEKQHENAVLELGTVQR-K6-K11	Smc3	-	intralink	intralink	MSF7169_8mM	8mM_Band1.06060.06060.3_8mM_Band1.06045.06045.3	877	n/a	-	8mM_Band1_matched	3043.58	1015.53	3	-0.1	1	10.76	0.17	0.22	0.41	0.41	0	0.08	215	0.24	31.23	0
ELQLEKESVEKQHENAVLELGTVQR-K6-K11	Smc3	-	intralink	intralink	MSF7153_6mM	6mMBand1.05432.05432.3_6mMBand1.05420.05420.3	877	n/a	-	6mMBand1_matched	3043.58	1015.53	3	-0.6	1	10.3	0.14	0.19	0.35	0.35	0	0.07	302	0.21	30.94	0
LDNFQKSVEKTMIK-K6-K10	Smc3	-	intralink	intralink	MSF7169_5mM	5mM_Band7.03943.03943.3_5mM_Band7.03904.03904.3	931	n/a	-	5mM_Band7_matched	1817.97	606.998	3	5.9	2	8.22	0.16	0.25	0.47	0.47	0	0.17	247	0.52	28.45	0
KEQKLQTVLETLLSDVNQNQR-K1-K4	Smc3	-	intralink	intralink	MSF7169_8mM	8mM_Band1.10114.10114.3_8mM_Band1.10115.10115.3	485	n/a	-	8mM_Band1_matched	2621.41	874.809	3	0.9	1	8.96	0.25	0.14	0.31	0.31	0	0.07	298	0.48	27.66	0
LDNFQKSVEKTMIK-K6-K14	Smc3	-	intralink	intralink	MSF7169_8mM	8mM_Band2.05937.05937.3_8mM_Band2.05920.05920.3	931	n/a	-	8mM_Band2_matched	1817.97	606.998	3	6.1	1	7.65	0.19	0.25	0.64	0.64	0	0.23	217	0.47	27.65	0
KEQKLQTVLETLLSDVNQNQR-K1-K4	Smc3	-	intralink	intralink	MSF7169_6mM	6mM_Band1.08802.08802.3_6mM_Band1.08803.08803.3	485	n/a	-	6mM_Band1_matched	2621.4	874.807	3	-1.6	1	7.78	0.15	0.19	0.2	0.2	0	0.05	186	0.38	23.73	0
ELQLEKESVEKQHENAVLELGTVQR-K6-K11	Smc3	-	intralink	intralink	MSF7169_7mM	7mM_Band1.05325.05325.3_7mM_Band1.05318.05318.3	877	n/a	-	7mM_Band1_matched	3043.6	1015.54	3	6	1	8.37	0.11	0.14	0.46	0.46	0	0.09	129	0.51	23.19	0
LDNFQKSVEKTMIK-K6-K10	Smc3	-	intralink	intralink	MSF7169_8mM	8mM_Band4.05667.05667.3_8mM_Band4.05678.05678.3	931	n/a	-	8mM_Band4_matched	1817.97	606.999	3	6.8	4	6.1	0.13	0.15	0.45	0.45	0	0.16	213	0.69	21.49	0
LDNFQKSVEKTMIK-K6-K10	Smc3	-	intralink	intralink	MSF7169_9mM	9mM_Band1.06610.06610.3_9mM_Band1.06593.06593.3	931	n/a	-	9mM_Band1_matched	1817.97	606.996	3	3.4	2	6.06	0.1	0.15	0.58	0.58	0	0.21	131	0.68	20.45	0
LDNFQKSVEKTMIK-K6-K10	Smc3	-	intralink	intralink	MSF7169_6mM	6mM_Band7.04950.04950.3_6mM_Band7.04928.04928.3	931	n/a	-	6mM_Band7_matched	1817.97	606.997	3	4.4	1	4.26	0.13	0.21	0.47	0.47	0	0.17	224	0.84	19.46	0
LDNFQKSVEKTMIK-K6-K10	Smc3	-	intralink	intralink	MSF7169_7mM	7mM_Band7.03725.03725.3_7mM_Band7.03717.03717.3	931	n/a	-	7mM_Band7_matched	1817.97	606.997	3	4.8	2	4.26	0.12	0.12	0.35	0.35	0	0.13	248	0.9	17.35	0
SKDERDTWIHSEIEELK-K2-K17	Smc3	-	intralink	intralink	MSF7169_6mM	6mM_Band7.03997.03997.3_6mM_Band7.03680.03680.3	396	n/a	-	6mM_Band7_matched	2252.09	751.704	3	-3.3	1	7.22	0.09	0	0.01	0.01	0	0	6	0.41	14.64	0
LDNFQKSVEKTMIK-K6-K10	Smc3	-	intralink	intralink	MSF7153_6mM	6mMBand1.05990.05990.3_6mMBand1.05966.05966.3	931	n/a	-	6mMBand1_matched	1817.96	606.995	3	1.2	3	4.92	0.13	0.09	0.62	0.62	0	0.22	230	0.48	18.92	0.007
SVEKTMIK-K4-K8	Smc3	-	intralink	intralink	MSF7153_6mM	6mMBand7.01594.01594.3_6mMBand7.02111.02111.3	935	n/a	-	6mMBand7_matched	1072.59	358.536	3	2	1	6.43	0.09	0.21	0.01	0.01	0	0.01	2	0	17.62	0.007
KDDYQLNDR-VIIKGFK-a1-b4	Smc3	Smc3	xlink	intra-protein xl	MSF7153_3mM	3mMBand1.03306.03306.3_3mMBand1.03291.03291.3	113	9	104	3mMBand1_matched	2107.13	703.386	3	1.2	2	11.23	0.51	0.38	0.48	0.3	0.18	0.09	626	0.42	43.92	0
IKNATDLQQAK-KLSSIEASLK-a2-b1	Smc3	Smc3	xlink	intra-protein xl	MSF7169_8mM	8mM_Band1.03948.03948.4_8mM_Band1.03940.03940.4	291	280	11	8mM_Band1_matched	2441.39	611.355	4	5.6	4	9.31	0.14	0.45	0.34	0.21	0.13	0.06	738	0.75	42.32	0
KMEETEQKK-SFEVKLK-a1-b5	Smc3	Smc3	xlink	intra-protein xl	MSF7153_6mM	6mMBand1.02255.02255.3_6mMBand1.02236.02236.3	185	178	7	6mMBand1_matched	2137.14	713.386	3	0.4	1	10.28	0.39	0.26	0.33	0.13	0.21	0.06	717	0.89	40.49	0
IKDVQQQIESNEEQR-ELQLEKESVEK-a2-b6	Smc3	Smc3	xlink	intra-protein xl	MSF7153_3mM	3mMBand1.03462.03462.4_3mMBand1.03449.03449.4	318	877	559	3mMBand1_matched	3311.68	828.927	4	1.6	2	9.89	0.26	0.37	0.47	0.4	0.07	0.08	630	0.78	40.46	0
IKNATDLQQAK-KLSSIEASLK-a2-b1	Smc3	Smc3	xlink	intra-protein xl	MSF7153_6mM	6mMBand1.03441.03441.4_6mMBand1.03442.03442.4	291	280	11	6mMBand1_matched	2441.38	611.352	4	1.1	3	9.14	0.13	0.34	0.38	0.23	0.15	0.07	728	0.66	39.6	0
TIVVKDLGQGLK-VNDKYK-a5-b4	Smc3	Smc3	xlink	intra-protein xl	MSF7153_6mM	6mMBand1.03595.03595.3_6mMBand1.03578.03578.3	642	549	93	6mMBand1_matched	2173.24	725.42	3	0.2	3	10.75	0.43	0.36	0.66	0.4	0.25	0.12	437	0.51	39.33	0
KDDYQLNDR-VIIKGFK-a1-b4	Smc3	Smc3	xlink	intra-protein xl	MSF7169_8mM	8mM_Band4.03505.03505.3_8mM_Band4.03491.03491.3	113	9	104	8mM_Band4_matched	2107.12	703.383	3	-2.9	4	9.8	0.32	0.4	0.36	0.29	0.07	0.06	516	0.39	38.81	0
KQYSAIDEEIEELIDSINGPDTK-TSLNTKK-a1-b6	Smc3	Smc3	xlink	intra-protein xl	MSF7169_9mM	9mM_Band1.08254.08254.4_9mM_Band1.08256.08256.4	433	750	317	9mM_Band1_matched	3534.78	884.704	4	0.3	1	8.27	0.28	0.26	0.52	0.45	0.07	0.08	809	0.38	38.15	0
TIVVKDLGQGLK-VNDKYK-a5-b4	Smc3	Smc3	xlink	intra-protein xl	MSF7153_3mM	3mMBand1.03440.03440.3_3mMBand1.03436.03436.3	642	549	93	3mMBand1_matched	2173.24	725.42	3	1	3	9.74	0.47	0.36	0.69	0.44	0.25	0.13	434	0.59	37.42	0
IKDVQQQIESNEEQR-ELQLEKESVEK-a2-b6	Smc3	Smc3	xlink	intra-protein xl	MSF7169_9mM	9mM_Band1.03889.03889.3_9mM_Band1.03912.03912.3	318	877	559	9mM_Band1_matched	3311.69	1104.9	3	3.8	2	8.66	0.16	0.29	0.35	0.28	0.07	0.06	679	0.33	36.71	0
KDDYQLNDR-VIIKGFK-a1-b4	Smc3	Smc3	xlink	intra-protein xl	MSF7169_9mM	9mM_Band1.03805.03805.3_9mM_Band1.03806.03806.3	113	9	104	9mM_Band1_matched	2107.13	703.383	3	-2.4	2	9.37	0.27	0.29	0.46	0.26	0.2	0.08	574	0.34	36.69	0
IKDVQQQIESNEEQR-ELQLEKESVEK-a2-b6	Smc3	Smc3	xlink	intra-protein xl	MSF7153_6mM	6mMBand1.03632.03632.4_6mMBand1.03634.03634.4	318	877	559	6mMBand1_matched	3311.67	828.926	4	-0.5	4	9.61	0.28	0.25	0.42	0.37	0.06	0.07	601	0.76	36.66	0
IKNATDLQQAK-KLSSIEASLK-a2-b1	Smc3	Smc3	xlink	intra-protein xl	MSF7153_3mM	3mMBand1.03308.03308.3_3mMBand1.03294.03294.3	291	280	11	3mMBand1_matched	2441.39	814.805	3	6.8	3	9.58	0.3	0.32	0.37	0.26	0.11	0.07	470	0.76	35.77	0
KDDYQLNDR-VIIKGFK-a1-b4	Smc3	Smc3	xlink	intra-protein xl	MSF7153_6mM	6mMBand1.03444.03444.3_6mMBand1.03431.03431.3	113	9	104	6mMBand1_matched	2107.13	703.385	3	0.5	3	10.2	0.32	0.31	0.46	0.34	0.12	0.08	395	0.35	35.71	0
TIVVKDLGQGLK-VNDKYK-a5-b4	Smc3	Smc3	xlink	intra-protein xl	MSF7169_9mM	9mM_Band1.03954.03954.3_9mM_Band1.03944.03944.3	642	549	93	9mM_Band1_matched	2173.24	725.42	3	0.4	2	9.93	0.44	0.26	0.66	0.41	0.25	0.12	438	0.39	35.7	0
IKDVQQQIESNEEQR-ELQLEKESVEK-a2-b6	Smc3	Smc3	xlink	intra-protein xl	MSF7169_4mM	4mM_Band1.03582.03582.3_4mM_Band1.03561.03561.3	318	877	559	4mM_Band1_matched	3311.67	1104.9	3	-0.7	1	9.07	0.25	0.22	0.35	0.28	0.08	0.06	650	0.34	35.61	0
KLSSIEASLK-LLEKANNQQR-a1-b4	Smc3	Smc3	xlink	intra-protein xl	MSF7153_6mM	6mMBand1.03614.03614.3_6mMBand1.03600.03600.3	280	914	634	6mMBand1_matched	2425.35	809.458	3	-2	1	9.2	0.36	0.31	0.41	0.11	0.3	0.07	485	0.5	35.35	0
EEAMYKLQLASLQQK-LEKLNTNR-a6-b3	Smc3	Smc3	xlink	intra-protein xl	MSF7169_9mM	9mM_Band1.05106.05106.3_9mM_Band1.05077.05077.3	370	770	400	9mM_Band1_matched	2903.54	968.854	3	-0.9	2	8.07	0.23	0.26	0.42	0.32	0.1	0.07	686	0.49	35.34	0
TIVVKDLGQGLK-VNDKYK-a5-b4	Smc3	Smc3	xlink	intra-protein xl	MSF7169_6mM	6mM_Band1.03601.03601.3_6mM_Band1.03587.03587.3	642	549	93	6mM_Band1_matched	2173.23	725.418	3	-1.9	1	8.63	0.43	0.31	0.65	0.43	0.22	0.12	504	0.51	35.24	0
QKLSESLDTR-KVSNDR-a2-b1	Smc3	Smc3	xlink	intra-protein xl	MSF7169_8mM	8mM_Band1.02192.02192.4_8mM_Band1.02176.02176.4	471	728	257	8mM_Band1_matched	2031.06	508.773	4	0.1	3	8.86	0.21	0.41	0.28	0.23	0.05	0.05	431	0.85	35.04	0
GSNKFAEV-VKYENK-a4-b2	Smc3	Smc3	xlink	intra-protein xl	MSF7153_3mM	3mMBand4.03708.03708.3_3mMBand4.03681.03681.3	1226	1201	25	3mMBand4_matched	1767.9	590.309	3	0.1	3	9.41	0.33	0.35	0.42	0.36	0.06	0.07	402	0	34.97	0
IKDVQQQIESNEEQR-ELQLEKESVEK-a2-b6	Smc3	Smc3	xlink	intra-protein xl	MSF7169_8mM	8mM_Band2.03790.03790.3_8mM_Band2.03779.03779.3	318	877	559	8mM_Band2_matched	3311.68	1104.9	3	1.3	1	7.92	0.26	0.29	0.36	0.27	0.09	0.06	640	0.24	34.82	0
TIVVKDLGQGLK-VNDKYK-a5-b4	Smc3	Smc3	xlink	intra-protein xl	MSF7169_8mM	8mM_Band1.04023.04023.3_8mM_Band1.04017.04017.3	642	549	93	8mM_Band1_matched	2173.24	725.42	3	0	2	8.68	0.5	0.33	0.63	0.41	0.22	0.12	426	0.5	34.6	0
GSNKFAEV-VKYENK-a4-b2	Smc3	Smc3	xlink	intra-protein xl	MSF7169_5mM	5mM_Band3.02579.02579.3_5mM_Band3.02568.02568.3	1226	1201	25	5mM_Band3_matched	1767.9	590.309	3	-0.1	1	9.53	0.32	0.35	0.4	0.33	0.07	0.07	370	0	34.58	0
YQELTKEEAMYK-LEKLNTNR-a6-b3	Smc3	Smc3	xlink	intra-protein xl	MSF7153_6mM	6mMBand1.03332.03332.3_6mMBand1.03306.03306.3	364	770	406	6mMBand1_matched	2656.34	886.455	3	0	1	9.8	0.44	0.34	0.44	0.38	0.06	0.07	314	0.46	34.21	0
LQLLEDVVGAKSFEVK-LKASLK-a11-b2	Smc3	Smc3	xlink	intra-protein xl	MSF7153_6mM	6mMBand1.05747.05747.4_6mMBand1.05735.05735.4	173	180	7	6mMBand1_matched	2570.49	643.63	4	-2.6	1	9.64	0.29	0.32	0.51	0.49	0.02	0.07	370	0.65	34.18	0
GSNKFAEV-VKYENK-a4-b2	Smc3	Smc3	xlink	intra-protein xl	MSF7169_7mM	7mM_Band1.02962.02962.3_7mM_Band1.02947.02947.3	1226	1201	25	7mM_Band1_matched	1767.9	590.308	3	-1.8	1	9.12	0.43	0.31	0.44	0.38	0.07	0.07	408	0	34	0
AFENFKK-KDLAER-a6-b1	Smc3	Smc3	xlink	intra-protein xl	MSF7169_8mM	8mM_Band1.03103.03103.3_8mM_Band1.03083.03083.3	1003	1010	7	8mM_Band1_matched	1750.93	584.65	3	0.6	3	10.63	0.35	0.38	0.52	0.43	0.09	0.09	163	0.74	33.98	0
LLEKANNQQR-KLDNFQK-a4-b1	Smc3	Smc3	xlink	intra-protein xl	MSF7153_6mM	6mMBand1.02818.02818.3_6mMBand1.02798.02798.3	914	925	11	6mMBand1_matched	2242.21	748.412	3	2.7	3	10.39	0.36	0.24	0.37	0.29	0.08	0.06	335	0.81	33.37	0
KMEETEQK-SFEVKLK-a1-b5	Smc3	Smc3	xlink	intra-protein xl	MSF7169_7mM	7mM_Band1.02534.02534.3_7mM_Band1.02516.02516.3	185	178	7	7mM_Band1_matched	2009.04	670.686	3	-1.6	1	9.56	0.43	0.31	0.47	0.12	0.35	0.09	314	0.89	33.28	0
DSIQDLIVKLK-SFEVKLK-a9-b5	Smc3	Smc3	xlink	intra-protein xl	MSF7169_8mM	8mM_Band1.07365.07365.3_8mM_Band1.07335.07335.3	1032	178	854	8mM_Band1_matched	2258.32	753.78	3	0.8	1	9.78	0.32	0.21	0.52	0.46	0.06	0.08	429	0.48	33.25	0
AFENFKK-KDLAER-a6-b1	Smc3	Smc3	xlink	intra-protein xl	MSF7153_6mM	6mMBand1.02775.02775.3_6mMBand1.02761.02761.3	1003	1010	7	6mMBand1_matched	1750.92	584.648	3	-2.8	1	9.75	0.33	0.35	0.56	0.49	0.07	0.1	217	0.42	32.66	0
YQELTKEEAMYK-LEKLNTNR-a6-b3	Smc3	Smc3	xlink	intra-protein xl	MSF7169_8mM	8mM_Band1.03733.03733.3_8mM_Band1.03704.03704.3	364	770	406	8mM_Band1_matched	2656.34	886.454	3	-0.7	1	8.04	0.38	0.3	0.47	0.41	0.06	0.08	439	0.53	32.03	0
GSNKFAEV-VKYENK-a4-b2	Smc3	Smc3	xlink	intra-protein xl	MSF7153_6mM	6mMBand1.03041.03041.3_6mMBand1.03025.03025.3	1226	1201	25	6mMBand1_matched	1767.9	590.309	3	-1.1	2	9.68	0.46	0.25	0.37	0.29	0.07	0.06	306	0	31.79	0
QQKVNAVDSTFQK-LKASLK-a3-b2	Smc3	Smc3	xlink	intra-protein xl	MSF7153_3mM	3mMBand1.02890.02890.4_3mMBand1.02884.02884.4	1037	180	857	3mMBand1_matched	2288.27	573.076	4	-0.1	1	9.22	0.16	0.3	0.31	0.26	0.05	0.05	346	0.91	31.76	0
AFENFKK-KDLAER-a6-b1	Smc3	Smc3	xlink	intra-protein xl	MSF7169_9mM	9mM_Band1.03014.03014.3_9mM_Band1.02989.02989.3	1003	1010	7	9mM_Band1_matched	1750.93	584.652	3	3.5	1	8.98	0.31	0.38	0.54	0.48	0.06	0.09	210	0.64	31.52	0
EIESLIAEETNNKK-LLEKANNQQR-a13-b4	Smc3	Smc3	xlink	intra-protein xl	MSF7169_9mM	9mM_Band1.04170.04170.3_9mM_Band1.04134.04134.3	909	914	5	9mM_Band1_matched	2967.56	990.193	3	1.8	4	10.19	0.29	0.21	0.41	0.36	0.05	0.07	295	0.66	31.4	0
LQLASLQQKQR-DLILKK-a9-b5	Smc3	Smc3	xlink	intra-protein xl	MSF7153_6mM	6mMBand1.04270.04270.3_6mMBand1.04245.04245.3	379	386	7	6mMBand1_matched	2178.31	727.111	3	-0.7	1	9.53	0.41	0.25	0.62	0.59	0.02	0.09	272	0.36	31.24	0
KLSSIEASLK-LLEKANNQQR-a1-b4	Smc3	Smc3	xlink	intra-protein xl	MSF7169_9mM	9mM_Band1.04145.04145.4_9mM_Band1.04110.04110.4	280	914	634	9mM_Band1_matched	2425.36	607.347	4	0.5	1	7.28	0.05	0.39	0.28	0.16	0.11	0.05	432	0.59	31.19	0
GSNKFAEV-VKYENK-a4-b2	Smc3	Smc3	xlink	intra-protein xl	MSF7169_6mM	6mM_Band1.03062.03062.3_6mM_Band1.03047.03047.3	1226	1201	25	6mM_Band1_matched	1767.9	590.308	3	-2.8	3	9.29	0.27	0.28	0.37	0.28	0.08	0.06	281	0	30.85	0
DSIQDLIVKLK-SFEVKLK-a9-b5	Smc3	Smc3	xlink	intra-protein xl	MSF7169_9mM	9mM_Band1.07225.07225.3_9mM_Band1.07215.07215.3	1032	178	854	9mM_Band1_matched	2258.32	753.78	3	0.9	1	9.18	0.35	0.25	0.47	0.41	0.06	0.07	300	0.9	30.73	0
LDGDYNNTVYSSEQYIQELDKR-LLEKANNQQR-a21-b4	Smc3	Smc3	xlink	intra-protein xl	MSF7169_8mM	8mM_Band1.05662.05662.4_8mM_Band1.05617.05617.4	269	914	645	8mM_Band1_matched	3999.94	1000.99	4	-2.3	1	7.16	0.22	0.12	0.34	0.25	0.09	0.06	698	0.26	30.66	0
LESLTKEISAAHNK-LQLASLQQKQR-a6-b9	Smc3	Smc3	xlink	intra-protein xl	MSF7169_9mM	9mM_Band1.04004.04004.4_9mM_Band1.03986.03986.4	810	379	431	9mM_Band1_matched	2989.65	748.42	4	-2.1	1	9.04	0.29	0.32	0.67	0.06	0.61	0.14	192	0.55	30.65	0
KMEETEQK-SFEVKLK-a1-b5	Smc3	Smc3	xlink	intra-protein xl	MSF7153_6mM	6mMBand1.02590.02590.3_6mMBand1.02575.02575.3	185	178	7	6mMBand1_matched	2009.05	670.69	3	3.8	1	9.78	0.32	0.24	0.4	0.12	0.27	0.07	249	0.87	30.61	0
GSNKFAEV-VKYENK-a4-b2	Smc3	Smc3	xlink	intra-protein xl	MSF7169_9mM	9mM_Band1.03305.03305.3_9mM_Band1.03275.03275.3	1226	1201	25	9mM_Band1_matched	1767.9	590.309	3	-0.8	1	8.93	0.35	0.21	0.4	0.33	0.07	0.07	366	0	30.4	0
QKLSESLDTR-KVSNDR-a2-b1	Smc3	Smc3	xlink	intra-protein xl	MSF7169_6mM	6mM_Band2.02080.02080.3_6mM_Band2.02066.02066.3	471	728	257	6mM_Band2_matched	2031.06	678.028	3	0.8	3	8.8	0.18	0.36	0.32	0.23	0.09	0.06	233	0.4	30.35	0
QKLSESLDTR-KVSNDR-a2-b1	Smc3	Smc3	xlink	intra-protein xl	MSF7169_9mM	9mM_Band1.02135.02135.3_9mM_Band1.02113.02113.3	471	728	257	9mM_Band1_matched	2031.06	678.028	3	0.8	1	8.34	0.29	0.36	0.34	0.24	0.1	0.06	247	0	30	0
LQLASLQQKQR-DLILKK-a9-b5	Smc3	Smc3	xlink	intra-protein xl	MSF7169_8mM	8mM_Band1.04755.04755.3_8mM_Band1.04724.04724.3	379	386	7	8mM_Band1_matched	2178.31	727.11	3	-1.7	2	8.82	0.3	0.25	0.57	0.55	0.02	0.08	291	0.34	29.82	0
QQKVNAVDSTFQK-LKASLK-a3-b2	Smc3	Smc3	xlink	intra-protein xl	MSF7153_6mM	6mMBand1.03003.03003.4_6mMBand1.02987.02987.4	1037	180	857	6mMBand1_matched	2288.27	573.075	4	-2	3	8.85	0.22	0.22	0.3	0.27	0.03	0.04	362	0.93	29.7	0
LQLASLQQKQR-DLILKK-a9-b5	Smc3	Smc3	xlink	intra-protein xl	MSF7169_9mM	9mM_Band1.04620.04620.3_9mM_Band1.04592.04592.3	379	386	7	9mM_Band1_matched	2178.3	727.109	3	-3.1	1	9.2	0.29	0.28	0.6	0.55	0.04	0.09	209	0.35	29.65	0
GQLEDFDSELIHLKQK-LTNVNVKIK-a14-b7	Smc3	Smc3	xlink	intra-protein xl	MSF7169_9mM	9mM_Band1.05722.05722.4_9mM_Band1.05703.05703.4	469	316	153	9mM_Band1_matched	3064.67	767.175	4	-3.4	2	9.44	0.16	0.11	0.6	0.38	0.22	0.11	367	0.75	29.47	0
LQLLEDVVGAKSFEVK-LKASLK-a11-b2	Smc3	Smc3	xlink	intra-protein xl	MSF7169_8mM	8mM_Band1.06520.06520.4_8mM_Band1.06503.06503.4	173	180	7	8mM_Band1_matched	2570.49	643.631	4	-0.9	1	7.75	0.29	0.29	0.58	0.56	0.01	0.07	348	0.69	29.36	0
LQLLEDVVGAKSFEVK-LKASLK-a11-b2	Smc3	Smc3	xlink	intra-protein xl	MSF7169_9mM	9mM_Band1.06399.06399.4_9mM_Band1.06377.06377.4	173	180	7	9mM_Band1_matched	2570.48	643.629	4	-3.7	1	7.06	0.26	0.4	0.56	0.56	0	0.07	294	0.54	29.21	0
GQLEDFDSELIHLKQK-ESEISQKLTNVNVK-a14-b7	Smc3	Smc3	xlink	intra-protein xl	MSF7153_6mM	6mMBand1.05901.05901.4_6mMBand1.05859.05859.4	469	309	160	6mMBand1_matched	3624.89	907.231	4	0.8	1	8.76	0.14	0.12	0.37	0.23	0.14	0.07	410	0.61	28.41	0
ESEISQKLTNVNVK-KDLAER-a7-b1	Smc3	Smc3	xlink	intra-protein xl	MSF7169_8mM	8mM_Band2.04643.04643.3_8mM_Band2.04626.04626.3	309	1010	701	8mM_Band2_matched	2456.33	819.784	3	6.7	2	7.3	0.31	0.27	0.44	0.41	0.03	0.06	351	0.71	28.05	0
ESEISQKLTNVNVK-KDLAER-a7-b1	Smc3	Smc3	xlink	intra-protein xl	MSF7153_6mM	6mMBand2.03207.03207.3_6mMBand2.03191.03191.3	309	1010	701	6mMBand2_matched	2456.32	819.782	3	4.4	1	6.96	0.34	0.23	0.42	0.4	0.02	0.06	432	0.79	27.91	0
KMEETEQK-SFEVKLK-a1-b5	Smc3	Smc3	xlink	intra-protein xl	MSF7169_6mM	6mM_Band1.02637.02637.3_6mM_Band1.02625.02625.3	185	178	7	6mM_Band1_matched	2009.04	670.688	3	0.4	1	8.75	0.31	0.31	0.37	0.18	0.19	0.07	136	0.86	27.88	0
LQLLEDVVGAKSFEVK-LKASLK-a11-b2	Smc3	Smc3	xlink	intra-protein xl	MSF7153_3mM	3mMBand1.05511.05511.4_3mMBand1.05485.05485.4	173	180	7	3mMBand1_matched	2570.49	643.632	4	0.7	1	7.35	0.31	0.34	0.35	0.34	0.01	0.05	261	0.74	27.84	0
KMEETEQK-SFEVKLK-a1-b5	Smc3	Smc3	xlink	intra-protein xl	MSF7169_8mM	8mM_Band1.02908.02908.3_8mM_Band1.02901.02901.3	185	178	7	8mM_Band1_matched	2009.04	670.688	3	0.5	2	8.41	0.28	0.26	0.4	0.16	0.23	0.07	173	0.79	26.87	0
LDGDYNNTVYSSEQYIQELDKR-LLEKANNQQR-a21-b4	Smc3	Smc3	xlink	intra-protein xl	MSF7153_3mM	3mMBand1.04849.04849.4_3mMBand1.04825.04825.4	269	914	645	3mMBand1_matched	3999.94	1000.99	4	-2.4	2	6.73	0.23	0.11	0.3	0.25	0.06	0.05	541	0.55	26.58	0
KMEETEQKK-SFEVKLK-a8-b5	Smc3	Smc3	xlink	intra-protein xl	MSF7153_6mM	6mMBand1.02250.02250.4_6mMBand1.02249.02249.4	192	178	14	6mMBand1_matched	2137.13	535.291	4	-0.7	1	7.79	0.18	0.29	0.65	0.04	0.61	0.13	134	0.9	26.11	0
QKLSESLDTR-KVSNDR-a2-b1	Smc3	Smc3	xlink	intra-protein xl	MSF7169_7mM	7mM_Band1.01993.01993.3_7mM_Band1.01959.01959.3	471	728	257	7mM_Band1_matched	2031.06	678.027	3	-1	1	6.25	0.1	0.34	0.33	0.24	0.09	0.06	287	0	25.64	0
LDGDYNNTVYSSEQYIQELDKR-LLEKANNQQR-a21-b4	Smc3	Smc3	xlink	intra-protein xl	MSF7153_6mM	6mMBand1.05064.05064.4_6mMBand1.05078.05078.4	269	914	645	6mMBand1_matched	3999.94	1000.99	4	-1.1	1	5.67	0.28	0.15	0.32	0.26	0.06	0.05	529	0.38	25.28	0
ASELDESKDSIQDLIVK-IKYEPR-a8-b2	Smc3	Smc3	xlink	intra-protein xl	MSF7169_6mM	6mM_Band1.03999.03999.4_6mM_Band1.03983.03983.4	1023	622	401	6mM_Band1_matched	2831.5	708.882	4	5.9	1	7.49	0.26	0.16	0.22	0.12	0.11	0.05	268	0.68	24.24	0
KMEETEQK-SFEVKLK-a1-b5	Smc3	Smc3	xlink	intra-protein xl	MSF7099_3mM	3mMBand1.03236.03236.3_3mMBand1.03228.03228.3	185	178	7	3mMBand1_matched	2009.04	670.686	3	-1.9	1	7.31	0.17	0.24	0.33	0.14	0.2	0.06	188	0.85	24.08	0
SVEKTMIK-KLDNFQK-a4-b1	Smc3	Smc3	xlink	intra-protein xl	MSF7153_6mM	6mMBand1.02885.02885.3_6mMBand1.02869.02869.3	935	925	10	6mMBand1_matched	1964.07	655.697	3	1.8	1	7.83	0.22	0.16	0.26	0.17	0.09	0.05	110	0.74	22.07	0
LESLKNLNESR-LSKILPR-a5-b3	Smc3	Smc3	xlink	intra-protein xl	MSF7153_6mM	6mMBand2.03047.03047.3_6mMBand2.03036.03036.3	689	354	335	6mMBand2_matched	2265.3	756.107	3	-3.8	1	6.25	0.32	0.09	0.29	0.25	0.04	0.05	224	0.8	19.7	0
ASELDESKDSIQDLIVK-IKYEPR-a8-b2	Smc3	Smc3	xlink	intra-protein xl	MSF7153_6mM	6mMBand1.04022.04022.4_6mMBand1.03999.03999.4	1023	622	401	6mMBand1_matched	2831.49	708.882	4	5.2	2	5.69	0.16	0.12	0.2	0.1	0.1	0.05	183	0.78	18.1	0
KIQINKEMGELNSK-VNDKYK-a6-b4	Smc3	Smc3	xlink	intra-protein xl	MSF7153_6mM	6mMBand1.04465.04465.4_6mMBand1.04447.04447.4	198	549	351	6mMBand1_matched	2534.34	634.594	4	1.2	1	5.57	0.19	0.19	0.11	0.1	0.01	0.02	137	0.74	18.04	0
VKYENK-VKYENK-a2-b2	Smc3	Smc3	xlink	intra-protein xl	MSF7099_3mM	3mMBand2.03474.03474.3_3mMBand2.03456.03456.3	1201	1201	0	3mMBand2_matched	1696.9	566.64	3	-3.8	1	5.4	0.11	0.19	0.04	0.02	0.02	0.01	27	0	15.51	0
AFENFKK-IKYEPR-a6-b2	Smc3	Smc3	xlink	intra-protein xl	MSF7153_6mM	6mMBand1.06139.06139.3_6mMBand1.06258.06258.3	1003	622	381	6mMBand1_matched	1824.97	609.332	3	-2.8	1	4.71	0.15	0.23	0.06	0.02	0.04	0.01	14	0.65	15.02	0
VNDKYK-VNDKYK-a4-b4	Smc3	Smc3	xlink	intra-protein xl	MSF7099_3mM	3mMBand1.04260.04260.3_3mMBand1.04231.04231.3	549	549	0	3mMBand1_matched	1668.88	557.302	3	5.4	1	5.82	0.15	0.04	0.11	0.05	0.05	0.02	39	0	13.67	0
KIQINKEMGELNSK-ELEKYNELERNR-a1-b4	Smc3	Smc3	xlink	intra-protein xl	MSF7153_6mM	6mMBand1.05435.05435.4_6mMBand1.05436.05436.4	193	219	26	6mMBand1_matched	3360.74	841.193	4	1.3	1	2.79	0.11	0.13	0.09	0.07	0.03	0.02	191	0.92	12.16	0
GSNKFAEV-KVSNDR-a4-b1	Smc3	Smc3	xlink	intra-protein xl	MSF7099_3mM	3mMBand4.03248.03248.3_3mMBand4.03309.03309.3	1226	728	498	3mMBand4_matched	1705.87	569.632	3	5.2	2	3.48	0.08	0.17	0.06	0.02	0.04	0.01	27	0	11.34	0
KDDYQLNDR-FKSKDER-a1-b2	Smc3	Smc3	xlink	intra-protein xl	MSF7169_5mM	5mM_Band7.03031.03031.3_5mM_Band7.03026.03026.3	113	394	281	5mM_Band7_matched	2212.09	738.371	3	5.7	1	3.65	0.23	0.09	0.06	0.02	0.03	0.01	67	0.72	10.99	0
AFENFKK-AFENFKK-a6-b6	Smc3	Smc3	xlink	intra-protein xl	MSF7153_6mM	6mMBand1.06439.06439.3_6mMBand1.06800.06800.3	1003	1003	0	6mMBand1_matched	1902.99	635.338	3	1.4	1	3.61	0.05	0.09	0.05	0.03	0.03	0.01	34	0.89	9.85	0
ELSKNAQFICTTFR-VNDKYK-a4-b4	Smc3	Smc3	xlink	intra-protein xl	MSF7153_6mM	6mMBand3.03221.03221.3_6mMBand3.03885.03885.3	1177	549	628	6mMBand3_matched	2617.34	873.454	3	6.5	1	3.53	0.22	0.02	0.06	0.03	0.03	0.01	27	0.88	8.54	0
QKLSESLDTR-SVEKTMIK-a2-b4	Smc3	Smc3	xlink	intra-protein xl	MSF7153_6mM	6mMBand3.06539.06539.3_6mMBand3.06840.06840.3	471	935	464	6mMBand3_matched	2248.2	750.409	3	1.8	1	3.57	0.14	0.02	0.06	0.04	0.02	0.01	29	0.93	8.42	0
KDDYQLNDR-FKSKDER-a1-b2	Smc3	Smc3	xlink	intra-protein xl	MSF7153_6mM	6mMBand6.03581.03581.3_6mMBand6.03643.03643.3	113	394	281	6mMBand6_matched	2212.07	738.364	3	-3.8	1	2.07	0.11	0.05	0.02	0.01	0.01	0	21	0	5.77	0
KNEKLILEESLNAIILK-K4-156	Smc3	-	monolink	monolink	MSF7169_8mM	8mM_Band1.08795.08795.3_8mM_Band1.08775.08775.3	754	n/a	-	8mM_Band1_matched	2123.24	708.755	3	-1.9	1	11.51	0.32	0.3	0.57	0.57	0	0.17	747	0.45	45.56	0
KNEKLILEESLNAIILK-K4-156	Smc3	-	monolink	monolink	MSF7169_9mM	9mM_Band1.08665.08665.3_9mM_Band1.08643.08643.3	754	n/a	-	9mM_Band1_matched	2123.25	708.757	3	1.2	1	11.51	0.3	0.32	0.6	0.6	0	0.18	655	0.39	44.37	0
ASELDESKDSIQDLIVKLK-K17-156	Smc3	-	monolink	monolink	MSF7169_4mM	4mM_Band1.06787.06787.3_4mM_Band1.06778.06778.3	1032	n/a	-	4mM_Band1_matched	2286.22	763.08	3	-1.8	1	11.51	0.36	0.36	0.52	0.52	0	0.14	560	0.37	43.12	0
VKYENKISTVIEVNR-K6-156	Smc3	-	monolink	monolink	MSF7169_7mM	7mM_Band1.04716.04716.3_7mM_Band1.04683.04683.3	1205	n/a	-	7mM_Band1_matched	1947.07	650.029	3	-1.5	1	11.21	0.25	0.31	0.43	0.43	0	0.14	619	0.24	42.33	0
LSLDSDVKFPSNTTTQIQFTPLIKK-K24-156	Smc3	-	monolink	monolink	MSF7169_8mM	8mM_Band1.07296.07296.3_8mM_Band1.07271.07271.3	619	n/a	-	8mM_Band1_matched	2976.6	993.208	3	-1.5	2	10.2	0.26	0.25	0.42	0.42	0	0.08	814	0.24	41.81	0
YQELTKEEAMYKLQLASLQQK-K12-156	Smc3	-	monolink	monolink	MSF7169_9mM	9mM_Band1.06408.06408.3_9mM_Band1.06387.06387.3	370	n/a	-	9mM_Band1_matched	2697.39	900.139	3	0.5	1	11.48	0.21	0.2	0.54	0.54	0	0.13	708	0.37	41.75	0
YQELTKEEAMYKLQLASLQQK-K12-156	Smc3	-	monolink	monolink	MSF7169_8mM	8mM_Band1.06535.06535.3_8mM_Band1.06516.06516.3	370	n/a	-	8mM_Band1_matched	2697.4	900.141	3	2.1	1	11.3	0.18	0.3	0.55	0.55	0	0.13	578	0.41	41.29	0
YQELTKEEAMYKLQLASLQQK-K12-156	Smc3	-	monolink	monolink	MSF7153_6mM	6mMBand1.05834.05834.3_6mMBand1.05812.05812.3	370	n/a	-	6mMBand1_matched	2697.39	900.139	3	0.3	1	11.51	0.24	0.23	0.6	0.6	0	0.14	620	0.37	41.16	0
ESVEKQHENAVLELGTVQR-K5-156	Smc3	-	monolink	monolink	MSF7169_7mM	7mM_Band1.04082.04082.3_7mM_Band1.04055.04055.3	882	n/a	-	7mM_Band1_matched	2321.18	774.735	3	-2.7	6	11.49	0.23	0.35	0.37	0.37	0	0.1	508	0.4	41.15	0
TRLESLKNLNESR-K7-156	Smc3	-	monolink	monolink	MSF7153_3mM	3mMBand1.03629.03629.3_3mMBand1.03592.03592.3	689	n/a	-	3mMBand1_matched	1714.92	572.647	3	-2.5	3	10.56	0.14	0.31	0.4	0.4	0	0.15	625	0.27	41	0
ESVEKQHENAVLELGTVQR-K5-156	Smc3	-	monolink	monolink	MSF7099_3mM	3mMBand1.04755.04755.3_3mMBand1.04734.04734.3	882	n/a	-	3mMBand1_matched	2321.18	774.734	3	-3.9	1	11.51	0.21	0.32	0.41	0.41	0	0.11	527	0.29	40.88	0
ESVEKQHENAVLELGTVQR-K5-156	Smc3	-	monolink	monolink	MSF7169_6mM	6mM_Band2.03816.03816.3_6mM_Band2.03794.03794.3	882	n/a	-	6mM_Band2_matched	2321.2	774.739	3	3.7	3	11.47	0.19	0.35	0.41	0.41	0	0.11	482	0.44	40.65	0
ESVEKQHENAVLELGTVQR-K5-156	Smc3	-	monolink	monolink	MSF7169_8mM	8mM_Band2.04289.04289.3_8mM_Band2.04271.04271.3	882	n/a	-	8mM_Band2_matched	2321.19	774.737	3	0.2	4	11.51	0.28	0.32	0.39	0.39	0	0.1	502	0.35	40.52	0
TRLESLKNLNESR-K7-156	Smc3	-	monolink	monolink	MSF7153_6mM	6mMBand1.03792.03792.3_6mMBand1.03766.03766.3	689	n/a	-	6mMBand1_matched	1714.92	572.648	3	-1	3	11.14	0.16	0.24	0.44	0.44	0	0.17	592	0.09	40.29	0
LESLTKEISAAHNK-K6-156	Smc3	-	monolink	monolink	MSF7169_7mM	7mM_Band1.03301.03301.3_7mM_Band1.03289.03289.3	810	n/a	-	7mM_Band1_matched	1695.9	566.309	3	0.1	5	11.35	0.22	0.48	0.77	0.77	0	0.28	181	0	39.99	0
ESVEKQHENAVLELGTVQR-K5-156	Smc3	-	monolink	monolink	MSF7169_4mM	4mM_Band1.04126.04126.3_4mM_Band1.04105.04105.3	882	n/a	-	4mM_Band1_matched	2321.19	774.737	3	0.6	2	10.84	0.18	0.3	0.38	0.38	0	0.1	568	0.41	39.78	0
ERLESLTKEISAAHNK-K8-156	Smc3	-	monolink	monolink	MSF7169_6mM	6mM_Band1.03328.03328.3_6mM_Band1.03305.03305.3	810	n/a	-	6mM_Band1_matched	1981.05	661.358	3	1.8	1	9.69	0.17	0.45	0.38	0.38	0	0.12	491	0.28	39.37	0
ASELDESKDSIQDLIVKLK-K17-156	Smc3	-	monolink	monolink	MSF7169_8mM	8mM_Band1.07919.07919.3_8mM_Band1.07898.07898.3	1032	n/a	-	8mM_Band1_matched	2286.22	763.082	3	1	3	10.3	0.23	0.34	0.53	0.53	0	0.14	501	0.27	39.02	0
LESLTKEISAAHNK-K6-156	Smc3	-	monolink	monolink	MSF7169_9mM	9mM_Band2.03177.03177.3_9mM_Band2.03163.03163.3	810	n/a	-	9mM_Band2_matched	1695.9	566.309	3	0.1	9	11.35	0.25	0.47	0.63	0.63	0	0.23	167	0	38.98	0
ASELDESKDSIQDLIVKLK-K17-156	Smc3	-	monolink	monolink	MSF7153_3mM	3mMBand1.06783.06783.3_3mMBand1.06763.06763.3	1032	n/a	-	3mMBand1_matched	2286.22	763.083	3	1.9	1	11.45	0.26	0.29	0.41	0.41	0	0.11	445	0.3	38.88	0
LESLTKEISAAHNK-K6-156	Smc3	-	monolink	monolink	MSF7169_8mM	8mM_Band1.03771.03771.3_8mM_Band1.03751.03751.3	810	n/a	-	8mM_Band1_matched	1695.9	566.31	3	0.7	7	11.51	0.28	0.44	0.62	0.62	0	0.22	179	0.54	38.83	0
KHKLNAITLDGDR-K3-156	Smc3	-	monolink	monolink	MSF7153_6mM	6mMBand1.03273.03273.3_6mMBand1.03212.03212.3	655	n/a	-	6mMBand1_matched	1635.89	546.306	3	-0.1	1	11.22	0.26	0.3	0.42	0.42	0	0.16	392	0	38.37	0
ASELDESKDSIQDLIVKLK-K17-156	Smc3	-	monolink	monolink	MSF7169_6mM	6mM_Band1.06928.06928.3_6mM_Band1.06915.06915.3	1032	n/a	-	6mM_Band1_matched	2286.22	763.081	3	-0.7	1	10.66	0.25	0.31	0.41	0.41	0	0.11	483	0.31	38.32	0
LESLTKEISAAHNK-K6-156	Smc3	-	monolink	monolink	MSF7169_5mM	5mM_Band2.02538.02538.3_5mM_Band2.02526.02526.3	810	n/a	-	5mM_Band2_matched	1695.9	566.309	3	-0.5	4	11.35	0.25	0.43	0.62	0.62	0	0.22	180	0.54	38.25	0
ESVEKQHENAVLELGTVQR-K5-156	Smc3	-	monolink	monolink	MSF7169_9mM	9mM_Band1.04534.04534.3_9mM_Band1.04512.04512.3	882	n/a	-	9mM_Band1_matched	2321.18	774.734	3	-3.8	4	10.82	0.19	0.28	0.31	0.31	0	0.08	514	0.43	38.15	0
ESVEKQHENAVLELGTVQR-K5-156	Smc3	-	monolink	monolink	MSF7153_3mM	3mMBand4.04925.04925.3_3mMBand4.04890.04890.3	882	n/a	-	3mMBand4_matched	2321.18	774.735	3	-2.4	1	10.86	0.18	0.32	0.38	0.38	0	0.1	456	0.24	38.14	0
TVGLKKDDYQLNDR-K5-156	Smc3	-	monolink	monolink	MSF7153_6mM	6mMBand1.03340.03340.3_6mMBand1.03314.03314.3	112	n/a	-	6mMBand1_matched	1819.93	607.651	3	-1.8	3	11.48	0.2	0.41	0.7	0.7	0	0.25	156	0.33	37.99	0
LESLTKEISAAHNK-K6-156	Smc3	-	monolink	monolink	MSF7153_3mM	3mMBand4.04081.04081.3_3mMBand4.04046.04046.3	810	n/a	-	3mMBand4_matched	1695.9	566.309	3	-0.6	3	11.48	0.25	0.41	0.64	0.64	0	0.23	172	0.47	37.94	0
LESLTKEISAAHNK-K6-156	Smc3	-	monolink	monolink	MSF7169_6mM	6mM_Band1.03404.03404.3_6mM_Band1.03382.03382.3	810	n/a	-	6mM_Band1_matched	1695.9	566.308	3	-1.4	5	10.93	0.22	0.43	0.69	0.69	0	0.25	182	0	37.78	0
TVGLKKDDYQLNDR-K6-156	Smc3	-	monolink	monolink	MSF7153_3mM	3mMBand1.03214.03214.3_3mMBand1.03177.03177.3	113	n/a	-	3mMBand1_matched	1819.93	607.651	3	-1.1	3	11.34	0.2	0.44	0.61	0.61	0	0.22	156	0.31	37.76	0
ESVEKQHENAVLELGTVQR-K5-156	Smc3	-	monolink	monolink	MSF7169_5mM	5mM_Band3.03445.03445.3_5mM_Band3.03421.03421.3	882	n/a	-	5mM_Band3_matched	2321.18	774.735	3	-1.4	3	11.34	0.21	0.22	0.39	0.39	0	0.1	496	0.35	37.76	0
LSLDSDVKFPSNTTTQIQFTPLIKK-K24-156	Smc3	-	monolink	monolink	MSF7169_4mM	4mM_Band1.06243.06243.3_4mM_Band1.06224.06224.3	619	n/a	-	4mM_Band1_matched	2976.62	993.214	3	3.9	1	9.31	0.24	0.22	0.42	0.42	0	0.08	715	0.17	37.63	0
GVLTGGYLDQHKR-K12-156	Smc3	-	monolink	monolink	MSF7153_6mM	6mMBand1.03728.03728.3_6mMBand1.03699.03699.3	681	n/a	-	6mMBand1_matched	1598.84	533.955	3	-0.6	2	10.81	0.25	0.26	0.84	0.84	0	0.32	333	0.15	37.59	0
ESVEKQHENAVLELGTVQR-K5-156	Smc3	-	monolink	monolink	MSF7153_6mM	6mMBand1.04225.04225.3_6mMBand1.04204.04204.3	882	n/a	-	6mMBand1_matched	2321.18	774.735	3	-2.1	3	10.8	0.15	0.27	0.35	0.35	0	0.09	492	0.34	37.42	0
QKLSESLDTRK-K2-156	Smc3	-	monolink	monolink	MSF7153_3mM	3mMBand4.03278.03278.3_3mMBand4.03248.03248.3	471	n/a	-	3mMBand4_matched	1459.79	487.603	3	-1.2	3	11.25	0.27	0.28	0.34	0.34	0	0.15	369	0.27	37.4	0
TVGLKKDDYQLNDR-K6-156	Smc3	-	monolink	monolink	MSF7153_6mM	6mMBand4.03290.03290.3_6mMBand4.03264.03264.3	113	n/a	-	6mMBand4_matched	1819.93	607.65	3	-2.8	3	11.48	0.23	0.39	0.62	0.62	0	0.22	165	0.48	37.35	0
VKYENKISTVIEVNR-K6-156	Smc3	-	monolink	monolink	MSF7169_8mM	8mM_Band1.05398.05398.3_8mM_Band1.05375.05375.3	1205	n/a	-	8mM_Band1_matched	1947.07	650.031	3	1.2	1	10.62	0.17	0.23	0.37	0.37	0	0.12	517	0.18	37.14	0
LESLTKEISAAHNK-K6-156	Smc3	-	monolink	monolink	MSF7153_6mM	6mMBand1.03401.03401.3_6mMBand1.03369.03369.3	810	n/a	-	6mMBand1_matched	1695.9	566.307	3	-3.3	3	11.48	0.26	0.37	0.64	0.64	0	0.23	165	0.44	37.12	0
GVLTGGYLDQHKR-K12-156	Smc3	-	monolink	monolink	MSF7169_5mM	5mM_Band3.03091.03091.3_5mM_Band3.03073.03073.3	681	n/a	-	5mM_Band3_matched	1598.85	533.956	3	2.6	1	9.95	0.35	0.32	0.71	0.71	0	0.27	346	0.19	36.95	0
ASELDESKDSIQDLIVKLK-K17-156	Smc3	-	monolink	monolink	MSF7169_7mM	7mM_Band1.06946.06946.3_7mM_Band1.06960.06960.3	1032	n/a	-	7mM_Band1_matched	2286.22	763.082	3	0.7	1	9.6	0.2	0.36	0.49	0.49	0	0.13	434	0.39	36.61	0
AVKHVFGK-K3-156	Smc3	-	monolink	monolink	MSF7169_6mM	6mM_Band2.02675.02675.3_6mM_Band2.02643.02643.3	632	n/a	-	6mM_Band2_matched	1040.6	347.875	3	-0.6	2	11.03	0.22	0.47	0.26	0.26	0	0.16	106	0.5	36.35	0
KHKLNAITLDGDR-K1-156	Smc3	-	monolink	monolink	MSF7169_8mM	8mM_Band1.03833.03833.3_8mM_Band1.03815.03815.3	653	n/a	-	8mM_Band1_matched	1635.89	546.306	3	-0.2	1	10.23	0.2	0.36	0.46	0.46	0	0.18	305	0	36.17	0
LESLTKEISAAHNK-K6-156	Smc3	-	monolink	monolink	MSF7099_3mM	3mMBand1.03932.03932.3_3mMBand1.03904.03904.3	810	n/a	-	3mMBand1_matched	1695.9	566.307	3	-3.6	2	11.34	0.22	0.34	0.63	0.63	0	0.22	171	0	36.02	0
LNAITLDGDRADKR-K13-156	Smc3	-	monolink	monolink	MSF7153_6mM	6mMBand3.04091.04091.3_6mMBand3.04058.04058.3	668	n/a	-	6mMBand3_matched	1712.9	571.975	3	-1.8	6	10.96	0.3	0.24	0.72	0.72	0	0.26	284	0.41	35.95	0
GVLTGGYLDQHKR-K12-156	Smc3	-	monolink	monolink	MSF7169_7mM	7mM_Band3.03149.03149.3_7mM_Band3.03124.03124.3	681	n/a	-	7mM_Band3_matched	1598.84	533.954	3	-1.9	2	10.9	0.26	0.25	0.59	0.59	0	0.23	310	0	35.9	0
GVLTGGYLDQHKR-K12-156	Smc3	-	monolink	monolink	MSF7169_8mM	8mM_Band1.04144.04144.3_8mM_Band1.04123.04123.3	681	n/a	-	8mM_Band1_matched	1598.84	533.955	3	0.3	3	10.27	0.29	0.24	0.84	0.84	0	0.32	308	0	35.77	0
KEQKLQTVLETLLSDVNQNQR-K4-156	Smc3	-	monolink	monolink	MSF7169_9mM	9mM_Band1.09193.09193.3_9mM_Band1.09215.09215.3	488	n/a	-	9mM_Band1_matched	2639.42	880.814	3	2.3	1	9.23	0.19	0.14	0.42	0.42	0	0.1	698	0.35	35.44	0
GVLTGGYLDQHKR-K12-156	Smc3	-	monolink	monolink	MSF7169_6mM	6mM_Band1.03725.03725.3_6mM_Band1.03698.03698.3	681	n/a	-	6mM_Band1_matched	1598.84	533.955	3	0.1	3	9.95	0.31	0.22	0.79	0.79	0	0.31	342	0	35.23	0
LESLTKEISAAHNK-K6-155	Smc3	-	monolink	monolink	MSF7169_9mM	9mM_Band1.03186.03186.3_9mM_Band1.03153.03153.3	810	n/a	-	9mM_Band1_matched	1694.92	565.981	3	-1.5	1	11.35	0.22	0.29	0.33	0.33	0	0.12	250	0.34	35.19	0
GVLTGGYLDQHKR-K12-156	Smc3	-	monolink	monolink	MSF7099_3mM	3mMBand1.04314.04314.3_3mMBand1.04287.04287.3	681	n/a	-	3mMBand1_matched	1598.84	533.953	3	-2.9	1	9.95	0.3	0.22	0.7	0.7	0	0.27	351	0.23	34.9	0
ERLESLTKEISAAHNK-K8-156	Smc3	-	monolink	monolink	MSF7153_3mM	3mMBand3.04129.04129.3_3mMBand3.04111.04111.3	810	n/a	-	3mMBand3_matched	1981.04	661.355	3	-4	1	8.38	0.13	0.45	0.31	0.31	0	0.1	404	0.33	34.87	0
KHKLNAITLDGDR-K3-156	Smc3	-	monolink	monolink	MSF7169_9mM	9mM_Band2.03476.03476.3_9mM_Band2.03440.03440.3	655	n/a	-	9mM_Band2_matched	1635.9	546.309	3	4.7	1	9.91	0.19	0.26	0.32	0.32	0	0.12	422	0	34.75	0
YQELTKEEAMYKLQLASLQQK-K12-156	Smc3	-	monolink	monolink	MSF7169_6mM	6mM_Band1.05812.05812.3_6mM_Band1.05791.05791.3	370	n/a	-	6mM_Band1_matched	2697.39	900.14	3	0.6	1	10.05	0.16	0.17	0.43	0.43	0	0.1	536	0.31	34.74	0
KEQKLQTVLETLLSDVNQNQR-K4-156	Smc3	-	monolink	monolink	MSF7169_8mM	8mM_Band1.09358.09358.3_8mM_Band1.09340.09340.3	488	n/a	-	8mM_Band1_matched	2639.42	880.814	3	1.9	1	8.53	0.2	0.11	0.31	0.31	0	0.07	758	0.28	34.17	0
AVKHVFGK-K3-156	Smc3	-	monolink	monolink	MSF7099_3mM	3mMBand1.03313.03313.3_3mMBand1.03274.03274.3	632	n/a	-	3mMBand1_matched	1040.6	347.874	3	-3.3	1	10.2	0.17	0.46	0.21	0.21	0	0.13	106	0.62	33.91	0
LESLTKEISAAHNK-K6-156	Smc3	-	monolink	monolink	MSF7099_6mM	6mMBand3.03195.03195.3_6mMBand3.03182.03182.3	810	n/a	-	6mMBand3_matched	1695.9	566.307	3	-3.9	3	9.48	0.19	0.42	0.58	0.58	0	0.21	167	0	33.84	0
AVKHVFGK-K3-156	Smc3	-	monolink	monolink	MSF7153_6mM	6mMBand1.02753.02753.3_6mMBand1.02711.02711.3	632	n/a	-	6mMBand1_matched	1040.6	347.875	3	-1.6	3	11.03	0.21	0.36	0.26	0.26	0	0.16	98	0.43	33.82	0
LNDMNTEISGLKNVNKR-K12-156	Smc3	-	monolink	monolink	MSF7099_3mM	3mMBand1.05060.05060.3_3mMBand1.05031.05031.3	992	n/a	-	3mMBand1_matched	2101.08	701.366	3	-3.8	1	10.4	0.2	0.27	0.59	0.59	0	0.17	260	0.48	33.59	0
LNAITLDGDRADKR-K13-156	Smc3	-	monolink	monolink	MSF7153_3mM	3mMBand1.03345.03345.3_3mMBand1.03313.03313.3	668	n/a	-	3mMBand1_matched	1712.9	571.975	3	-2.8	4	10.1	0.21	0.2	0.75	0.75	0	0.27	296	0.51	33.47	0
GVLTGGYLDQHKR-K12-156	Smc3	-	monolink	monolink	MSF7153_3mM	3mMBand4.04392.04392.3_3mMBand4.04371.04371.3	681	n/a	-	3mMBand4_matched	1598.84	533.953	3	-3	2	9.91	0.22	0.22	0.76	0.76	0	0.29	266	0	33.37	0
IVALTNAKDKER-K8-156	Smc3	-	monolink	monolink	MSF7169_8mM	8mM_Band1.03238.03238.3_8mM_Band1.03207.03207.3	158	n/a	-	8mM_Band1_matched	1512.85	505.292	3	0.7	2	10.77	0.2	0.18	0.81	0.81	0	0.34	127	0	32.19	0
VKYENKISTVIEVNR-K2-156	Smc3	-	monolink	monolink	MSF7169_9mM	9mM_Band1.05270.05270.3_9mM_Band1.05258.05258.3	1201	n/a	-	9mM_Band1_matched	1947.07	650.031	3	1.3	1	8.61	0.12	0.18	0.37	0.37	0	0.12	513	0.29	31.94	0
TVGLKKDDYQLNDR-K5-156	Smc3	-	monolink	monolink	MSF7099_6mM	6mMBand1.03713.03713.3_6mMBand1.03696.03696.3	112	n/a	-	6mMBand1_matched	1819.93	607.651	3	-0.4	1	11.31	0.2	0.29	0.35	0.35	0	0.13	63	0.31	31.8	0
LNAITLDGDRADKR-K13-156	Smc3	-	monolink	monolink	MSF7169_4mM	4mM_Band1.03461.03461.3_4mM_Band1.03434.03434.3	668	n/a	-	4mM_Band1_matched	1712.9	571.974	3	-3.9	1	10.1	0.2	0.12	0.71	0.71	0	0.25	305	0.5	31.78	0
GQLEDFDSELIHLKQK-K14-156	Smc3	-	monolink	monolink	MSF7169_9mM	9mM_Band1.07113.07113.3_9mM_Band1.07090.07090.3	469	n/a	-	9mM_Band1_matched	2055.05	686.026	3	0.8	1	10.19	0.22	0.18	0.75	0.75	0	0.24	230	0.58	31.73	0
LNAITLDGDRADKR-K13-156	Smc3	-	monolink	monolink	MSF7099_6mM	6mMBand2.03469.03469.3_6mMBand2.03449.03449.3	668	n/a	-	6mMBand2_matched	1712.9	571.975	3	-2.7	3	8.13	0.12	0.28	0.67	0.67	0	0.24	322	0.41	31.24	0
AVKHVFGK-K3-156	Smc3	-	monolink	monolink	MSF7169_7mM	7mM_Band1.02674.02674.3_7mM_Band1.02636.02636.3	632	n/a	-	7mM_Band1_matched	1040.6	347.874	3	-1.8	1	10.2	0.15	0.33	0.21	0.21	0	0.13	109	0.66	31.24	0
ASELDESKDSIQDLIVKLK-K17-156	Smc3	-	monolink	monolink	MSF7153_6mM	6mMBand1.07049.07049.3_6mMBand1.07057.07057.3	1032	n/a	-	6mMBand1_matched	2286.22	763.082	3	0.4	1	8.67	0.29	0.19	0.35	0.35	0	0.09	441	0.45	31.09	0
QKLSESLDTRK-K2-156	Smc3	-	monolink	monolink	MSF7153_6mM	6mMBand4.02723.02723.3_6mMBand4.02695.02695.3	471	n/a	-	6mMBand4_matched	1459.79	487.603	3	-1.1	3	8.32	0.12	0.3	0.36	0.36	0	0.16	321	0.5	31.05	0
NETIIDNFSPHQNVIIGSNGSGKSNFFAAIR-K23-156	Smc3	-	monolink	monolink	MSF7153_6mM	6mMBand1.06788.06788.3_6mMBand1.06774.06774.3	38	n/a	-	6mMBand1_matched	3502.73	1168.59	3	-4	2	11.27	0.35	0.23	0.33	0.33	0	0.05	129	0.14	31.04	0
GVLTGGYLDQHKR-K12-156	Smc3	-	monolink	monolink	MSF7099_6mM	6mMBand1.04110.04110.3_6mMBand1.04088.04088.3	681	n/a	-	6mMBand1_matched	1598.84	533.953	3	-3.3	2	9.9	0.23	0.15	0.66	0.66	0	0.25	239	0.24	30.93	0
KEQKLQTVLETLLSDVNQNQR-K1-156	Smc3	-	monolink	monolink	MSF7169_4mM	4mM_Band1.07916.07916.3_4mM_Band1.07897.07897.3	485	n/a	-	4mM_Band1_matched	2639.43	880.817	3	5.1	1	8.35	0.12	0.15	0.3	0.3	0	0.07	552	0.42	30.92	0
VKYENKISTVIEVNR-K6-156	Smc3	-	monolink	monolink	MSF7169_6mM	6mM_Band1.04822.04822.3_6mM_Band1.04788.04788.3	1205	n/a	-	6mM_Band1_matched	1947.07	650.031	3	0.6	1	10.82	0.18	0.23	0.31	0.31	0	0.1	161	0.35	30.88	0
LNDMNTEISGLKNVNKR-K12-156	Smc3	-	monolink	monolink	MSF7153_3mM	3mMBand1.04325.04325.3_3mMBand1.04293.04293.3	992	n/a	-	3mMBand1_matched	2101.08	701.368	3	-1.6	3	9.99	0.18	0.19	0.55	0.55	0	0.16	234	0.49	30.54	0
AVKHVFGK-K3-156	Smc3	-	monolink	monolink	MSF7169_9mM	9mM_Band1.02970.02970.3_9mM_Band1.02924.02924.3	632	n/a	-	9mM_Band1_matched	1040.6	347.875	3	0.6	1	9.29	0.17	0.36	0.25	0.25	0	0.15	113	0	30.44	0
TVGLKKDDYQLNDR-K5-156	Smc3	-	monolink	monolink	MSF7153_3mM	3mMBand4.04018.04018.3_3mMBand4.04009.04009.3	112	n/a	-	3mMBand4_matched	1819.93	607.65	3	-2.9	1	10.92	0.17	0.26	0.41	0.41	0	0.15	56	0.42	30.28	0
AVKHVFGK-K3-156	Smc3	-	monolink	monolink	MSF7169_4mM	4mM_Band1.02786.02786.3_4mM_Band1.02755.02755.3	632	n/a	-	4mM_Band1_matched	1040.6	347.875	3	0.7	1	9.26	0.16	0.36	0.23	0.23	0	0.14	112	0	30.19	0
LESLTKEISAAHNK-K6-156	Smc3	-	monolink	monolink	MSF7169_4mM	4mM_Band1.03377.03377.3_4mM_Band1.03356.03356.3	810	n/a	-	4mM_Band1_matched	1695.9	566.309	3	0.1	2	8.82	0.16	0.29	0.62	0.62	0	0.22	167	0	29.85	0
GVLTGGYLDQHKR-K12-156	Smc3	-	monolink	monolink	MSF7169_9mM	9mM_Band2.03560.03560.3_9mM_Band2.03532.03532.3	681	n/a	-	9mM_Band2_matched	1598.85	533.956	3	2	3	7.96	0.3	0.15	0.77	0.77	0	0.3	340	0.32	29.63	0
IVALTNAKDKER-K10-156	Smc3	-	monolink	monolink	MSF7099_3mM	3mMBand1.03466.03466.3_3mMBand1.03419.03419.3	160	n/a	-	3mMBand1_matched	1512.86	505.295	3	6.6	1	9.03	0.14	0.24	0.65	0.65	0	0.27	126	0.36	29.03	0
QKLSESLDTRK-K2-156	Smc3	-	monolink	monolink	MSF7169_4mM	4mM_Band1.02634.02634.3_4mM_Band1.02608.02608.3	471	n/a	-	4mM_Band1_matched	1459.79	487.605	3	1.7	1	7.09	0.21	0.3	0.29	0.29	0	0.13	350	0.45	29.01	0
IVALTNAKDKER-K10-156	Smc3	-	monolink	monolink	MSF7099_6mM	6mMBand3.02878.02878.3_6mMBand3.02863.02863.3	160	n/a	-	6mMBand3_matched	1512.85	505.291	3	-2	3	8.69	0.2	0.25	0.64	0.64	0	0.26	125	0.34	28.65	0
IVALTNAKDKER-K8-156	Smc3	-	monolink	monolink	MSF7169_7mM	7mM_Band1.02819.02819.3_7mM_Band1.02793.02793.3	158	n/a	-	7mM_Band1_matched	1512.85	505.291	3	-1.6	1	7.16	0.18	0.37	0.73	0.73	0	0.31	120	0.27	28.6	0
AVKHVFGK-K3-156	Smc3	-	monolink	monolink	MSF7099_6mM	6mMBand1.03170.03170.3_6mMBand1.03133.03133.3	632	n/a	-	6mMBand1_matched	1040.6	347.874	3	-2.5	1	9.29	0.14	0.32	0.16	0.16	0	0.1	90	0.47	28.42	0
LNTFENDLLQEFDSELSKEEKER-K18-156	Smc3	-	monolink	monolink	MSF7169_4mM	4mM_Band1.07447.07447.3_4mM_Band1.07425.07425.3	799	n/a	-	4mM_Band1_matched	2968.43	990.483	3	2.6	1	8.97	0.26	0.22	0.39	0.39	0	0.08	234	0.26	28.38	0
LNAITLDGDRADKR-K13-156	Smc3	-	monolink	monolink	MSF7099_3mM	3mMBand3.03293.03293.3_3mMBand3.03274.03274.3	668	n/a	-	3mMBand3_matched	1712.9	571.976	3	-0.9	2	7.39	0.18	0.22	0.65	0.65	0	0.23	304	0.39	28.21	0
GQLEDFDSELIHLKQK-K16-156	Smc3	-	monolink	monolink	MSF7169_7mM	7mM_Band1.06367.06367.3_7mM_Band1.06350.06350.3	471	n/a	-	7mM_Band1_matched	2055.05	686.025	3	-0.3	1	8.99	0.2	0.09	0.87	0.87	0	0.27	233	0.56	27.89	0
YQELTKEEAMYKLQLASLQQK-K12-156	Smc3	-	monolink	monolink	MSF7153_3mM	3mMBand1.05578.05578.3_3mMBand1.05557.05557.3	370	n/a	-	3mMBand1_matched	2697.4	900.14	3	1.7	1	7.67	0.14	0.18	0.4	0.4	0	0.09	382	0.38	27.43	0
AVKHVFGK-K3-156	Smc3	-	monolink	monolink	MSF7169_8mM	8mM_Band1.03082.03082.3_8mM_Band1.03026.03026.3	632	n/a	-	8mM_Band1_matched	1040.6	347.875	3	0.6	1	8.45	0.19	0.31	0.24	0.24	0	0.15	92	0.37	27.37	0
AVKHVFGK-K3-156	Smc3	-	monolink	monolink	MSF7169_5mM	5mM_Band3.02382.02382.3_5mM_Band3.02339.02339.3	632	n/a	-	5mM_Band3_matched	1040.6	347.874	3	-2.3	1	8.45	0.16	0.33	0.18	0.18	0	0.11	81	0.5	26.97	0
GQLEDFDSELIHLKQK-K14-156	Smc3	-	monolink	monolink	MSF7153_6mM	6mMBand1.06451.06451.3_6mMBand1.06424.06424.3	469	n/a	-	6mMBand1_matched	2055.05	686.025	3	0.1	2	8.6	0.25	0.09	0.84	0.84	0	0.26	222	0.53	26.96	0
IVALTNAKDKER-K10-156	Smc3	-	monolink	monolink	MSF7169_6mM	6mM_Band2.02790.02790.3_6mM_Band2.02765.02765.3	160	n/a	-	6mM_Band2_matched	1512.85	505.292	3	1.5	1	8.11	0.13	0.19	0.77	0.77	0	0.32	127	0.4	26.74	0
AVKHVFGK-K3-156	Smc3	-	monolink	monolink	MSF7153_3mM	3mMBand3.03502.03502.3_3mMBand3.03460.03460.3	632	n/a	-	3mMBand3_matched	1040.6	347.874	3	-2.4	2	8.45	0.12	0.28	0.2	0.2	0	0.12	112	0.66	26.63	0
GQLEDFDSELIHLKQK-K16-156	Smc3	-	monolink	monolink	MSF7169_6mM	6mM_Band3.04634.04634.3_6mM_Band3.04627.04627.3	471	n/a	-	6mM_Band3_matched	2055.05	686.024	3	-2	3	8.07	0.14	0.2	0.5	0.5	0	0.16	229	0.38	26.6	0
GQLEDFDSELIHLKQK-K16-156	Smc3	-	monolink	monolink	MSF7169_8mM	8mM_Band4.06039.06039.3_8mM_Band4.06020.06020.3	471	n/a	-	8mM_Band4_matched	2055.06	686.027	3	2.4	2	8.53	0.22	0.09	0.7	0.7	0	0.22	247	0.56	26.54	0
LDGDYNNTVYSSEQYIQELDKREDMIDQVSK-K21-156	Smc3	-	monolink	monolink	MSF7169_9mM	9mM_Band1.07061.07061.3_9mM_Band1.07072.07072.3	269	n/a	-	9mM_Band1_matched	3850.8	1284.61	3	6.7	1	8.42	0.14	0.18	0.36	0.36	0	0.06	248	0.22	25.93	0
IVALTNAKDKER-K8-156	Smc3	-	monolink	monolink	MSF7169_4mM	4mM_Band1.02930.02930.3_4mM_Band1.02903.02903.3	158	n/a	-	4mM_Band1_matched	1512.85	505.29	3	-2.2	2	7.86	0.15	0.19	0.7	0.7	0	0.29	122	0.24	25.87	0
IVALTNAKDKER-K8-156	Smc3	-	monolink	monolink	MSF7153_3mM	3mMBand1.02788.02788.3_3mMBand1.02763.02763.3	158	n/a	-	3mMBand1_matched	1512.85	505.292	3	0.5	3	7.42	0.21	0.18	0.76	0.76	0	0.32	126	0.4	25.4	0
LNDMNTEISGLKNVNKR-K12-156	Smc3	-	monolink	monolink	MSF7099_6mM	6mMBand1.04780.04780.3_6mMBand1.04751.04751.3	992	n/a	-	6mMBand1_matched	2101.09	701.371	3	3.1	3	7.95	0.13	0.18	0.5	0.5	0	0.15	202	0.54	25.27	0
GQLEDFDSELIHLKQK-K14-156	Smc3	-	monolink	monolink	MSF7169_8mM	8mM_Band1.07243.07243.3_8mM_Band1.07219.07219.3	469	n/a	-	8mM_Band1_matched	2055.05	686.026	3	0.9	1	8.01	0.17	0.08	0.76	0.76	0	0.24	216	0.64	24.88	0
KILEELDFVRNELNDIDTK-K1-156	Smc3	-	monolink	monolink	MSF7169_9mM	9mM_Band1.08521.08521.3_9mM_Band1.08512.08512.3	700	n/a	-	9mM_Band1_matched	2459.29	820.77	3	2.6	1	9.26	0.19	0.22	0.11	0.11	0	0.03	49	0.34	24.79	0
GQLEDFDSELIHLKQK-K14-156	Smc3	-	monolink	monolink	MSF7153_3mM	3mMBand1.06200.06200.3_3mMBand1.06180.06180.3	469	n/a	-	3mMBand1_matched	2055.05	686.024	3	-1.3	1	6.73	0.16	0.17	0.83	0.83	0	0.26	217	0.48	24.62	0
GQLEDFDSELIHLKQK-K14-156	Smc3	-	monolink	monolink	MSF7169_6mM	6mM_Band1.06401.06401.3_6mM_Band1.06377.06377.3	469	n/a	-	6mM_Band1_matched	2055.05	686.025	3	-0.9	1	7.71	0.25	0.07	0.72	0.72	0	0.23	230	0.57	24.4	0
IVALTNAKDKER-K8-156	Smc3	-	monolink	monolink	MSF7153_6mM	6mMBand4.02930.02930.3_6mMBand4.02908.02908.3	158	n/a	-	6mMBand4_matched	1512.85	505.291	3	-1	3	6.57	0.19	0.24	0.66	0.66	0	0.27	128	0.4	24.39	0
KHKLNAITLDGDR-K3-156	Smc3	-	monolink	monolink	MSF7153_3mM	3mMBand1.03137.03137.3_3mMBand1.03096.03096.3	655	n/a	-	3mMBand1_matched	1635.89	546.306	3	-0.6	1	6.58	0.12	0.19	0.3	0.3	0	0.12	291	0	24.1	0
ISPESVFGTLGELIKVNDKYK-K19-156	Smc3	-	monolink	monolink	MSF7169_4mM	4mM_Band1.07779.07779.3_4mM_Band1.07757.07757.3	549	n/a	-	4mM_Band1_matched	2492.35	831.791	3	2.9	1	7.63	0.17	0.15	0.66	0.66	0	0.16	143	0.78	23.21	0
GQLEDFDSELIHLKQK-K16-156	Smc3	-	monolink	monolink	MSF7153_3mM	3mMBand2.04470.04470.3_3mMBand2.04457.04457.3	471	n/a	-	3mMBand2_matched	2055.06	686.026	3	1.7	2	6.08	0.14	0.13	0.44	0.44	0	0.14	257	0.56	21.42	0
KILEELDFVRNELNDIDTK-K1-156	Smc3	-	monolink	monolink	MSF7169_4mM	4mM_Band1.07407.07407.3_4mM_Band1.07386.07386.3	700	n/a	-	4mM_Band1_matched	2459.29	820.77	3	3.4	1	6.2	0.12	0.26	0.09	0.09	0	0.02	55	0.46	19.27	0
LSLDSDVKFPSNTTTQIQFTPLIKK-K24-156	Smc3	-	monolink	monolink	MSF7153_3mM	3mMBand1.06249.06249.3_3mMBand1.06239.06239.3	619	n/a	-	3mMBand1_matched	2976.61	993.212	3	2.2	1	4.68	0.16	0.15	0.31	0.31	0	0.06	353	0.25	20.01	0.009
IVALTNAKDKER-K8-156	Smc3	-	monolink	monolink	MSF7169_9mM	9mM_Band1.03120.03120.3_9mM_Band1.03100.03100.3	158	n/a	-	9mM_Band1_matched	1512.85	505.292	3	1.6	1	6.33	0.04	0.18	0.45	0.45	0	0.19	20	0	19.18	0.009
LDGDYNNTVYSSEQYIQELDKREDMIDQVSK-K21-156	Smc3	-	monolink	monolink	MSF7169_8mM	8mM_Band1.07210.07210.3_8mM_Band1.07190.07190.3	269	n/a	-	8mM_Band1_matched	3850.78	1284.6	3	2.9	1	5.91	0.11	0.17	0.34	0.34	0	0.06	135	0	18.68	0.009
